# Supplementary material for: ﻿Autonomous Reef Monitoring Structures (ARMS) as a tool to uncover neglected marine biodiversity: two new Solenogastres (Mollusca, Aplacophora) from the Gulf of Mexico
Source: Zookeys. 2024 Dec 31;1221:401–34. doi: 10.3897/zookeys.1221.136385 (PMC11707519; doi:10.3897/zookeys.1221.136385)
Supplement: XML Treatment for Dondersia [file zookeys.1221.136385-treatment1.xml]

<!DOCTYPE tp:taxon-treatment
  PUBLIC "-//TaxonX//DTD Taxonomic Treatment Publishing DTD v0 20100105//EN" "tax-treatment-NSO.dtd">
<tp:taxon-treatment xmlns:tp="http://www.plazi.org/taxpub"><tp:treatment-meta><kwd-group><label>Taxon classification</label><kwd>
                <named-content content-type="kingdom">Animalia</named-content>
              </kwd><kwd>
                <named-content content-type="order">Pholidoskepia</named-content>
              </kwd><kwd>
                <named-content content-type="family">Dondersiidae</named-content>
              </kwd></kwd-group><mixed-citation publication-type="journal"><person-group><name><surname>Cobo</surname><given-names>M. Carmen</given-names></name><name><surname>Farris</surname><given-names>William J.</given-names></name><name><surname>Olson</surname><given-names>Chandler J.</given-names></name><name><surname>McLaughlin</surname><given-names>Emily L.</given-names></name><name><surname>Kocot</surname><given-names>Kevin M.</given-names></name></person-group><article-title>﻿Autonomous Reef Monitoring Structures (ARMS) as a tool to uncover neglected marine biodiversity: two new <tp:taxon-name><tp:taxon-name-part taxon-name-part-type="class">Solenogastres</tp:taxon-name-part></tp:taxon-name> (<tp:taxon-name><tp:taxon-name-part taxon-name-part-type="phylum">Mollusca</tp:taxon-name-part></tp:taxon-name>, <tp:taxon-name><tp:taxon-name-part taxon-name-part-type="class">Aplacophora</tp:taxon-name-part></tp:taxon-name>) from the Gulf of Mexico</article-title><source>Zookeys</source><day>31</day><month>12</month><year>2024</year><volume>1221</volume><fpage>401</fpage><lpage>434</lpage><pub-id pub-id-type="doi">10.3897/zookeys.1221.136385</pub-id></mixed-citation></tp:treatment-meta><tp:nomenclature><label>﻿Genus</label><tp:taxon-name>
              <object-id xmlns:xlink="http://www.w3.org/1999/xlink" content-type="arpha" xlink:type="simple">D3E7BC1B-92F7-5484-B63F-6BFA575A03F8</object-id>
              <tp:taxon-name-part taxon-name-part-type="genus" reg="Dondersia">Dondersia</tp:taxon-name-part>
            </tp:taxon-name><tp:taxon-authority>Hubrecth, 1888</tp:taxon-authority></tp:nomenclature><tp:treatment-sec sec-type="type species" id="SECID0EZSAG"><title>Type species.</title><p><italic><tp:taxon-name><tp:taxon-name-part taxon-name-part-type="genus" reg="Dondersia">Dondersia</tp:taxon-name-part><tp:taxon-name-part taxon-name-part-type="species" reg="festiva">festiva</tp:taxon-name-part></tp:taxon-name></italic> Hubrecht, 1888, by monotypy. Type locality. Mediterranean Sea (northern Gulf of Naples); 60 m.</p></tp:treatment-sec></tp:taxon-treatment>
