# Supplementary material for: ﻿Autonomous Reef Monitoring Structures (ARMS) as a tool to uncover neglected marine biodiversity: two new Solenogastres (Mollusca, Aplacophora) from the Gulf of Mexico
Source: Zookeys. 2024 Dec 31;1221:401–34. doi: 10.3897/zookeys.1221.136385 (PMC11707519; doi:10.3897/zookeys.1221.136385)
Supplement: XML Treatment for Dondersia tweedtae [file zookeys.1221.136385-treatment2.xml]

<!DOCTYPE tp:taxon-treatment
  PUBLIC "-//TaxonX//DTD Taxonomic Treatment Publishing DTD v0 20100105//EN" "tax-treatment-NSO.dtd">
<tp:taxon-treatment xmlns:tp="http://www.plazi.org/taxpub"><tp:treatment-meta><kwd-group><label>Taxon classification</label><kwd>
                <named-content content-type="kingdom">Animalia</named-content>
              </kwd><kwd>
                <named-content content-type="order">Pholidoskepia</named-content>
              </kwd><kwd>
                <named-content content-type="family">Dondersiidae</named-content>
              </kwd></kwd-group><mixed-citation publication-type="journal"><person-group><name><surname>Cobo</surname><given-names>M. Carmen</given-names></name><name><surname>Farris</surname><given-names>William J.</given-names></name><name><surname>Olson</surname><given-names>Chandler J.</given-names></name><name><surname>McLaughlin</surname><given-names>Emily L.</given-names></name><name><surname>Kocot</surname><given-names>Kevin M.</given-names></name></person-group><article-title>﻿Autonomous Reef Monitoring Structures (ARMS) as a tool to uncover neglected marine biodiversity: two new <tp:taxon-name><tp:taxon-name-part taxon-name-part-type="class">Solenogastres</tp:taxon-name-part></tp:taxon-name> (<tp:taxon-name><tp:taxon-name-part taxon-name-part-type="phylum">Mollusca</tp:taxon-name-part></tp:taxon-name>, <tp:taxon-name><tp:taxon-name-part taxon-name-part-type="class">Aplacophora</tp:taxon-name-part></tp:taxon-name>) from the Gulf of Mexico</article-title><source>Zookeys</source><day>31</day><month>12</month><year>2024</year><volume>1221</volume><fpage>401</fpage><lpage>434</lpage><pub-id pub-id-type="doi">10.3897/zookeys.1221.136385</pub-id></mixed-citation></tp:treatment-meta><tp:nomenclature><label>﻿</label><tp:taxon-name>
              <object-id xmlns:xlink="http://www.w3.org/1999/xlink" content-type="arpha" xlink:type="simple">0E60E8F9-1A29-568E-BE9D-3CBC4015F750</object-id>
              <tp:taxon-name-part taxon-name-part-type="genus" reg="Dondersia">Dondersia</tp:taxon-name-part>
              <tp:taxon-name-part taxon-name-part-type="species" reg="tweedtae">tweedtae</tp:taxon-name-part>
              <object-id xmlns:xlink="http://www.w3.org/1999/xlink" content-type="zoobank" xlink:type="simple">https://zoobank.org/FE62C5A8-71BD-40C4-9E76-288CD3D93AE6</object-id>
            </tp:taxon-name><tp:taxon-authority>Farris, Olson &amp; Kocot</tp:taxon-authority><tp:taxon-status xmlns:xlink="http://www.w3.org/1999/xlink" xlink:type="simple">sp. nov.</tp:taxon-status></tp:nomenclature><tp:treatment-sec sec-type="material" id="SECID0ETUAG"><title>Examined material.</title><p><bold><italic>Holotype</italic></bold>: SH20364 (USNM 1718003). Gulf of Mexico. <named-content xmlns:xlink="http://www.w3.org/1999/xlink" content-type="dwc:verbatimCoordinates" xlink:type="simple"><named-content content-type="geo-json" specific-use="{&#34;type&#34;:&#34;Point&#34;,&#34;coordinates&#34;:[-92.005661,28.095050]}" id="NCID0EBVAG" xlink:type="simple">28°5'42.18"N, 92°0'20.38"W</named-content></named-content>. 82 m depth. Serial sections (23 slides), light microscopy preparations of the sclerites (two slides, sclerite from mid-body); <abbrev xmlns:xlink="http://www.w3.org/1999/xlink" xlink:title="scanning electron microscope" id="ABBRID0EGVAG" xlink:type="simple">SEM</abbrev> stub with sclerites; <abbrev xmlns:xlink="http://www.w3.org/1999/xlink" xlink:title="cytochrome c oxidase subunit I" id="ABBRID0EKVAG" xlink:type="simple">COI</abbrev>, <abbrev xmlns:xlink="http://www.w3.org/1999/xlink" xlink:title="mitochondrial 16S rDNA" id="ABBRID0EOVAG" xlink:type="simple">16S</abbrev>, and <abbrev xmlns:xlink="http://www.w3.org/1999/xlink" xlink:title="cytochrome B" id="ABBRID0ESVAG" xlink:type="simple">CytB</abbrev> sequences (NCBI PQ246886, PQ249005, and PQ241521, respectively).</p></tp:treatment-sec><tp:treatment-sec sec-type="etymology" id="SECID0EWVAG"><title>Derivatio nominis.</title><p>Named after Dr. Sarah Tweedt who provided us with the material and for her outstanding work studying invertebrate biodiversity using <abbrev xmlns:xlink="http://www.w3.org/1999/xlink" xlink:title="Autonomous Reef Monitoring Structures" id="ABBRID0E3VAG" xlink:type="simple">ARMS</abbrev>; <italic><tp:taxon-name><tp:taxon-name-part taxon-name-part-type="genus" reg="Dondersia"/><tp:taxon-name-part taxon-name-part-type="species" reg="tweedtae">tweedtae</tp:taxon-name-part></tp:taxon-name></italic> is feminine in the genitive.</p></tp:treatment-sec><tp:treatment-sec sec-type="diagnosis" id="SECID0EKWAG"><title>Diagnosis.</title><p>Elongate animal (~ 14 mm), bright pink with a yellow dorsal keel bearing 17 distinct lobes. Smooth, scaled appearance with three distinct scale-like sclerite types. Large anterior pedal glands. Atrium with about 14 trilobed papillae. Mouth separated from the atrium. Ventrolateral foregut glands of type A. Monoserial radula with two denticles joined at their apex. Midgut with a short dorsal caecum, without lateral constrictions. With five dorsoterminal sensory organs. Without accessory copulatory structures.</p></tp:treatment-sec><tp:treatment-sec sec-type="description" id="SECID0EPWAG"><title>Description.</title><p>Description based on the holotype. Reconstruction of the internal anatomy based on manual reconstruction of the histological sections (Fig. <xref ref-type="fig" rid="F8">8A, A</xref>’).</p><p><bold><italic>Habitus</italic>.</bold> Long animal (14 mm, 0.55 mm wide in the midbody), pink color aside from the bright yellow, continuous dorsal keel composed of 17 serially arranged lobes (Fig. <xref ref-type="fig" rid="F2">2A</xref>). Body with shiny and slightly scaly appearance Coloration fades to off-white in 95% ethanol (Fig. <xref ref-type="fig" rid="F2">2B</xref>). Animal extends and contracts the body significantly; it varies in length, ranging from ~ 6–14 mm, and its width spans from 0.8–2 mm. (Fig. <xref ref-type="fig" rid="F2">2A</xref>). Tapered anterior. Posterior with a slight finger-like projection. Pedal groove, mantle cavity and mouth apertures visible externally (Fig. <xref ref-type="fig" rid="F2">2B</xref>).</p><fig id="F2" position="float" orientation="portrait"><object-id xmlns:xlink="http://www.w3.org/1999/xlink" content-type="doi" xlink:type="simple">10.3897/zookeys.1221.136385.figure2</object-id><object-id xmlns:xlink="http://www.w3.org/1999/xlink" content-type="arpha" xlink:type="simple">F1785DA9-E214-5E63-BE0D-72D7801D1876</object-id><label>Figure 2.</label><caption><p>Habitus of <italic><tp:taxon-name><tp:taxon-name-part taxon-name-part-type="genus" reg="Dondersia">Dondersia</tp:taxon-name-part><tp:taxon-name-part taxon-name-part-type="species" reg="tweedtae">tweedtae</tp:taxon-name-part></tp:taxon-name></italic> sp. nov. <bold>A</bold> field photographs of the holotype showing the contractions and extension range (usnm 1718003) <bold>B</bold> photograph of the holotype preserved in ethanol <bold>B</bold>’ detail of the lobes of the dorsal keel. Star indicates the anterior end of the animal.</p></caption><graphic xmlns:xlink="http://www.w3.org/1999/xlink" xlink:href="zookeys-1221-401_article-136385__-g002.jpg" position="float" orientation="portrait" xlink:type="simple" id="oo_1210780.jpg"><uri content-type="original_file" xlink:type="simple">https://binary.pensoft.net/fig/1210780</uri></graphic></fig><p><bold><italic>Mantle</italic>.</bold> Thin epidermis (17.54–36.57 μm thick, thickness decreases to ~ 10 μm in areas of the posterior end of the body) without epidermal papillae. Three types of sclerites as scales inserted in one layer (Fig. <xref ref-type="fig" rid="F3">3</xref>): 1) Oval-shaped scales, relatively small (14–17.61 μm long, 7.69–9.79 μm wide) with a proximal rim and an elongated distal end (Fig. <xref ref-type="fig" rid="F3">3B, D</xref>), most common type, which forms a base layer across the entire body; 2) Lanceolate scales, long and narrow (38.57–39.75 μm long, 5.28–6.86 μm wide) with an acute distal end (Fig. <xref ref-type="fig" rid="F3">3B, C, F</xref>), distributed intermittently among the oval-shaped sclerites and are less abundant and shorter on the lobes of the dorsal keel; and 3) Pedunculated paddle-like (i.e., oar-shaped scales (Fig. <xref ref-type="fig" rid="F3">3B, E</xref>; 38.57–39.75 μm long, 5.28–6.86 μm wide), ‘paddle’ portion with a proximal rim, distal edge finely serrated ending in an acuminate point. Paddle-like sclerites inserted in the cuticle amongst the oval-shaped scales, found in the dorsal keel. Scales of the pedal groove not observed.</p><fig id="F3" position="float" orientation="portrait"><object-id xmlns:xlink="http://www.w3.org/1999/xlink" content-type="doi" xlink:type="simple">10.3897/zookeys.1221.136385.figure3</object-id><object-id xmlns:xlink="http://www.w3.org/1999/xlink" content-type="arpha" xlink:type="simple">854EE05E-58BB-5095-BB98-652CA7241A92</object-id><label>Figure 3.</label><caption><p><abbrev xmlns:xlink="http://www.w3.org/1999/xlink" xlink:title="scanning electron microscope" id="ABBRID0EWZAG" xlink:type="simple">SEM</abbrev> images of the sclerites of <italic><tp:taxon-name><tp:taxon-name-part taxon-name-part-type="genus" reg="Dondersia">Dondersia</tp:taxon-name-part><tp:taxon-name-part taxon-name-part-type="species" reg="tweedtae">tweedtae</tp:taxon-name-part></tp:taxon-name></italic> sp. nov. <bold>A</bold> general <abbrev xmlns:xlink="http://www.w3.org/1999/xlink" xlink:title="scanning electron microscope" id="ABBRID0EH1AG" xlink:type="simple">SEM</abbrev> image of the dorsal and mid body <bold>B</bold> corresponds with the white square in <bold>A</bold> oval-shaped scales (yellow pentagon), lanceolate scales (red ovals) and pedunculated leaf-shaped scales (blue square) <bold>C</bold> lanceolate scales among oval-shaped scales <bold>D</bold> detail of the layer of oval-shaped scales <bold>E</bold> pedunculated leaf-shaped scales among oval-shaped scales <bold>F</bold> detail of the lanceolate scales. (Images of the holotype: USNM 1718003).</p></caption><graphic xmlns:xlink="http://www.w3.org/1999/xlink" xlink:href="zookeys-1221-401_article-136385__-g003.jpg" position="float" orientation="portrait" xlink:type="simple" id="oo_1210781.jpg"><uri content-type="original_file" xlink:type="simple">https://binary.pensoft.net/fig/1210781</uri></graphic></fig><p><bold><italic>Pedal groove and mantle cavity</italic>.</bold> Pedal pit (100 μm long, 165 μm wide, 100–140 μm high) located posteriorly to the mouth. Pedal glands very large, reaching the dorsal part of the body, surrounding the foregut (Fig. <xref ref-type="fig" rid="F4">4B–E</xref>). Well-defined pedal groove with a single triangular fold (30–60 μm wide, 40–65 μm tall). Mantle cavity (170 μm long, 320 μm high in the middle region) opens ventrally, with posterior pouch (Fig. <xref ref-type="fig" rid="F4">4O</xref>). Without respiratory folds, walls of the mantle cavity appear slightly folded and ciliated (Fig. <xref ref-type="fig" rid="F4">4N</xref>).</p><fig id="F4" position="float" orientation="portrait"><object-id xmlns:xlink="http://www.w3.org/1999/xlink" content-type="doi" xlink:type="simple">10.3897/zookeys.1221.136385.figure4</object-id><object-id xmlns:xlink="http://www.w3.org/1999/xlink" content-type="arpha" xlink:type="simple">05107A89-6E8D-5CC6-976F-F1B6AA672B67</object-id><label>Figure 4.</label><caption><p>Serial section of <italic><tp:taxon-name><tp:taxon-name-part taxon-name-part-type="genus" reg="Dondersia">Dondersia</tp:taxon-name-part><tp:taxon-name-part taxon-name-part-type="species" reg="tweedtae">tweedtae</tp:taxon-name-part></tp:taxon-name></italic> sp. nov. <bold>A–F</bold> anterior region <bold>A</bold> atrium <bold>B</bold> atrium and mouth <bold>C</bold> opening of the mouth and cerebral ganglion <bold>D</bold> pre-radular region of the foregut and cerebral ganglion <bold>E</bold> radular region of the foregut and midgut caecum <bold>E</bold>’ detail of the radula <bold>F</bold> radular region of the foregut: radular sac, ventrolateral foregut glands and midgut caecum <bold>F</bold>’ detail of the cnidocytes in the midgut caecum <bold>G</bold> mid-posterior region of the body <bold>H–O</bold> posterior region <bold>H</bold> pericardium bearing the heart and reproductive cells <bold>I</bold> paired origin of the spawning ducts, termination of the pericardium <bold>J</bold> pericardium bearing the heart and reproductive cells <bold>K–M</bold> evolution of the fused region of the spawning ducts <bold>N</bold> opening of the mantle cavity <bold>O</bold> posterior pouch of the mantle cavity and dorsoterminal sensory organ. Abbreviations: at – atrium; cg – cerebral ganglia; fo – foregut; mc – midgut caecum; mi – midgut; mo – mouth; mtc – mantle cavity; pcd – pericardioducts; pg – pedal gland; re – rectum; rs – radular sac; sp – spawning duct; sv – seminal vesicle; sr – seminal receptacles; vfg – ventrolateral foregut glands. (Images of the holotype: USNM 1718003).</p></caption><graphic xmlns:xlink="http://www.w3.org/1999/xlink" xlink:href="zookeys-1221-401_article-136385__-g004.jpg" position="float" orientation="portrait" xlink:type="simple" id="oo_1210782.jpg"><uri content-type="original_file" xlink:type="simple">https://binary.pensoft.net/fig/1210782</uri></graphic></fig><p><bold><italic>Nervous system and sensory organs</italic>.</bold> Cerebral ganglion circular to oval shape in cross section (85 μm long, 50–180 μm wide, 57–110 μm high; Fig. <xref ref-type="fig" rid="F4">4C, D</xref>). Atrium (182 μm long, 120–200 μm wide 100 μm–260 μm high) opens ventrally with about 24 atrial papillae distally trilobed (27.5–52.5 μm long, 2.5–7.5 μm wide). Five dorsoterminal sensory organs observed both externally and in the serial sections (Fig. <xref ref-type="fig" rid="F4">4O</xref>).</p><p><bold><italic>Digestive system</italic>.</bold> Mouth opens ventrally, separated from the atrium (Figs <xref ref-type="fig" rid="F4">4B, C</xref>, <xref ref-type="fig" rid="F8">8A</xref>). Foregut rounded and narrow (50–70 μm diameter), surrounded by a glandular epithelium and a thin muscular layer. Monoserial radula composed of a broad, non-serrated base (~ 20–25 μm wide, 5–10 μm high) and two long and narrow denticles that join at their apex (20–25 μm high, 2.5–5 μm wide; Fig. <xref ref-type="fig" rid="F4">4E, E</xref>’). Fragments of what seems to be two small lateral teeth observed in the edges of the base (Fig. <xref ref-type="fig" rid="F4">4E</xref>’). Radular sac extends posteriorly (Fig. <xref ref-type="fig" rid="F4">4F</xref>; 35 μm long, and up to 45 μm wide, 75 μm high). Ventrolateral foregut glands of type A (<xref ref-type="bibr" rid="B15">García-Álvarez and Salvini-Plawen 2007</xref>) join the foregut via a common opening (Fig. <xref ref-type="fig" rid="F4">4E</xref>). Esophagus (95 μm long, 35–40 μm in diameter) forms a sphincter as it joins the midgut centrally (Fig. <xref ref-type="fig" rid="F8">8A</xref>). Midgut with a single dorso-anterior caecum (Fig. <xref ref-type="fig" rid="F8">8A</xref>) that contains cnidocytes (Fig. <xref ref-type="fig" rid="F4">4F, F</xref>’), also found in the midgut. Rectum (80–150 μm in diameter) discharges dorsally into the mantle cavity.</p><p><bold><italic>Gonopericardial system</italic>.</bold> Mature animal. Large pericardium (640 μm long, 100 to 530 μm diameter; significantly narrow in its posterior region: 70 μm diameter) (Fig. <xref ref-type="fig" rid="F8">8A</xref>’), closely associated with gonads, separated only by a thin tissue layer without defined gonoducts (Fig. <xref ref-type="fig" rid="F4">4G, H</xref>). Heart attached to the dorsal wall of the pericardium (Fig. <xref ref-type="fig" rid="F4">4H</xref>). Short pericardioducts (60 μm long, 10–20 μm diameter) that connect to the very posterior end of the pericardium and with the spawning ducts in their origin (Fig. <xref ref-type="fig" rid="F4">4I</xref>). One seminal vesicle attached to each pericardioduct (Fig. <xref ref-type="fig" rid="F4">4I</xref>). Fused region of the spawning ducts (400 μm long, up to 320 μm in diameter) about double the length of the paired region (Fig. <xref ref-type="fig" rid="F4">4J</xref>). Spawning ducts terminate into the antero-dorsal region of the mantle cavity (Fig. <xref ref-type="fig" rid="F8">8A</xref>’) as a single duct (Fig. <xref ref-type="fig" rid="F4">4M</xref>), with two glandular lateral pouches in its posterior region (Figs <xref ref-type="fig" rid="F4">4K, L</xref>, <xref ref-type="fig" rid="F8">8A</xref>’).</p><p><bold><italic>Anatomy of the dorsal keel</italic>.</bold> Continuous cuticular dorsal keel made up of 17 lobes covered by cuticle and sclerites. The serially arranged lobes are connected as can be seen externally through the yellow coloration in the living specimen (Fig. <xref ref-type="fig" rid="F2">2A</xref>). Lateral view of the animal shows how the region between lobes is a bit elevated and thus constitutes a continuous keel. Serial sections show stained dark brown cells (with Mallory’s Trichrome) contained in the lobes. This stained content is concentrated in the cavity of the lobules, but also continues into the cuticle. The fact that this can be seen in all the series of sections is an additional proof to the morphological continuity of the keel (Fig. <xref ref-type="fig" rid="F4">4</xref>).</p></tp:treatment-sec><tp:treatment-sec sec-type="comparisons" id="SECID0EYBBG"><title>Comparisons.</title><p>Considering the traditional classification of <tp:taxon-name><tp:taxon-name-part taxon-name-part-type="class">Solenogastres</tp:taxon-name-part></tp:taxon-name> (<italic>sensu</italic><xref ref-type="bibr" rid="B60">Salvini-Plawen 1978</xref>), the order <tp:taxon-name><tp:taxon-name-part taxon-name-part-type="order">Pholidoskepia</tp:taxon-name-part></tp:taxon-name> is characterized by a thin cuticle and sclerites as scales. Some authors have identified issues within this order calling for a taxonomic revision (<xref ref-type="bibr" rid="B71">Scheltema 1999</xref>; <xref ref-type="bibr" rid="B74">Scheltema and Schander 2000</xref>; <xref ref-type="bibr" rid="B75">Scheltema et al. 2012</xref>; <xref ref-type="bibr" rid="B3">Bergmeier et al. 2016</xref>, <xref ref-type="bibr" rid="B5">2019</xref>; <xref ref-type="bibr" rid="B87">Yap-Chiongco et al. 2024</xref>). Nevertheless, the grouping of <tp:taxon-name><tp:taxon-name-part taxon-name-part-type="order">Pholidoskepia</tp:taxon-name-part></tp:taxon-name> sensu stricto (<xref ref-type="bibr" rid="B87">Yap-Chiongco et al. 2024</xref>) is well-supported by the mentioned mantle characteristics and molecular data. Thus, we follow the traditional classification here. Within <tp:taxon-name><tp:taxon-name-part taxon-name-part-type="order">Pholidoskepia</tp:taxon-name-part></tp:taxon-name>, the mantle sclerites, radula, and type of ventrolateral foregut glands, as well as some posterior organs, are important characters used to classify specimens into a family (<xref ref-type="bibr" rid="B15">García-Álvarez and Salvini-Plawen 2007</xref>). Particularly important for the identification of <tp:taxon-name><tp:taxon-name-part taxon-name-part-type="family">Dondersiidae</tp:taxon-name-part></tp:taxon-name> species is the types of sclerites (<xref ref-type="bibr" rid="B75">Scheltema et al. 2012</xref>; <xref ref-type="bibr" rid="B10">Cobo and Kocot 2021</xref>). The sclerites of the specimen studied here can be compared to those described previously for species of <italic><tp:taxon-name><tp:taxon-name-part taxon-name-part-type="genus" reg="Dondersia">Dondersia</tp:taxon-name-part></tp:taxon-name></italic>, especially with those of the type species: <italic><tp:taxon-name><tp:taxon-name-part taxon-name-part-type="genus" reg="Dondersia">Dondersia</tp:taxon-name-part><tp:taxon-name-part taxon-name-part-type="species" reg="festiva">festiva</tp:taxon-name-part></tp:taxon-name></italic> (<xref ref-type="bibr" rid="B31">Hubrecht 1888</xref>: fig. 13-2a; <xref ref-type="bibr" rid="B75">Scheltema et al. 2012</xref>: figs 1–3). This, with the structure of the radula, justify the classification of the new species within this genus. Moreover, our phylogenetic analysis also supports this classification (see below). The coloration of living specimens is unknown for most solenogasters as most of the species have been described based on preserved material. Within <italic><tp:taxon-name><tp:taxon-name-part taxon-name-part-type="genus" reg="Dondersia">Dondersia</tp:taxon-name-part></tp:taxon-name></italic>, two described species are known to have bright colorations: <italic><tp:taxon-name><tp:taxon-name-part taxon-name-part-type="genus" reg="Dondersia">D.</tp:taxon-name-part><tp:taxon-name-part taxon-name-part-type="species" reg="festiva">festiva</tp:taxon-name-part></tp:taxon-name></italic> (bright purple) and <italic><tp:taxon-name><tp:taxon-name-part taxon-name-part-type="genus" reg="Dondersia">D.</tp:taxon-name-part><tp:taxon-name-part taxon-name-part-type="species" reg="annulata">annulata</tp:taxon-name-part></tp:taxon-name></italic> Nierstrasz, 1902 (hot pink with white stripes). Despite similarities, there are clear differences between <italic><tp:taxon-name><tp:taxon-name-part taxon-name-part-type="genus" reg="Dondersia">Dondersia</tp:taxon-name-part><tp:taxon-name-part taxon-name-part-type="species" reg="tweedtae">tweedtae</tp:taxon-name-part></tp:taxon-name></italic> sp. nov. and these two species and the remaining species of the genus (reviewed in <xref ref-type="bibr" rid="B10">Cobo and Kocot 2021</xref>). Particularly, the combination of pink and yellow coloration, along with the dorsal cuticular lobes, is exclusive to <italic><tp:taxon-name><tp:taxon-name-part taxon-name-part-type="genus" reg="Dondersia">D.</tp:taxon-name-part><tp:taxon-name-part taxon-name-part-type="species" reg="tweedtae">tweedtae</tp:taxon-name-part></tp:taxon-name></italic> sp. nov. Moreover, this constitutes the first <tp:taxon-name><tp:taxon-name-part taxon-name-part-type="family">Dondersiidae</tp:taxon-name-part></tp:taxon-name> from the Gulf of Mexico (Table <xref ref-type="table" rid="T3">3</xref>).</p><table-wrap id="T3" position="float" orientation="portrait"><label>Table 3.</label><caption><p>Species of the families <tp:taxon-name><tp:taxon-name-part taxon-name-part-type="family">Dondersiidae</tp:taxon-name-part></tp:taxon-name> Simroth, 1893 and <tp:taxon-name><tp:taxon-name-part taxon-name-part-type="family">Pruvotinidae</tp:taxon-name-part></tp:taxon-name> Heath, 1911 with their know distributions.</p></caption><table id="TID0EGQCI" rules="all"><tbody><tr><th rowspan="1" colspan="1">Subfamily</th><th rowspan="1" colspan="1">Genus</th><th rowspan="1" colspan="1">Species</th><th rowspan="1" colspan="1">Distribution</th><th rowspan="1" colspan="1">Depth (m)</th></tr><tr><td rowspan="33" colspan="1"><bold><tp:taxon-name><tp:taxon-name-part taxon-name-part-type="family">Dondersiidae</tp:taxon-name-part></tp:taxon-name></bold> Simroth, 1893</td><td rowspan="10" colspan="1"><bold><italic><tp:taxon-name><tp:taxon-name-part taxon-name-part-type="genus" reg="Dondersia">Dondersia</tp:taxon-name-part></tp:taxon-name></italic></bold> Hubrecht, 1888</td><td rowspan="1" colspan="1"><italic><tp:taxon-name><tp:taxon-name-part taxon-name-part-type="genus" reg="Dondersia">Dondersia</tp:taxon-name-part></tp:taxon-name></italic> (?) <italic><tp:taxon-name><tp:taxon-name-part taxon-name-part-type="genus" reg="Dondersia"/><tp:taxon-name-part taxon-name-part-type="species" reg="todtae">todtae</tp:taxon-name-part></tp:taxon-name></italic><xref ref-type="bibr" rid="B35">Klink et al., 2015</xref></td><td rowspan="1" colspan="1">Azores (North Atlantic)</td><td rowspan="1" colspan="1">26</td></tr><tr><td rowspan="1" colspan="1"><italic><tp:taxon-name><tp:taxon-name-part taxon-name-part-type="genus" reg="Dondersia">Dondersia</tp:taxon-name-part><tp:taxon-name-part taxon-name-part-type="species" reg="namibiensis">namibiensis</tp:taxon-name-part></tp:taxon-name></italic> Scheltema, Schander &amp; Kocot, 2012</td><td rowspan="1" colspan="1">Namibia (South Atlantic)</td><td rowspan="1" colspan="1">619–1007</td></tr><tr><td rowspan="1" colspan="1"><italic><tp:taxon-name><tp:taxon-name-part taxon-name-part-type="genus" reg="Dondersia">Dondersia</tp:taxon-name-part><tp:taxon-name-part taxon-name-part-type="species" reg="incali">incali</tp:taxon-name-part></tp:taxon-name></italic> (Scheltema, 1999)</td><td rowspan="1" colspan="1">West European Basin (North Atlantic)</td><td rowspan="1" colspan="1">2091</td></tr><tr><td rowspan="1" colspan="1"><italic><tp:taxon-name><tp:taxon-name-part taxon-name-part-type="genus" reg="Dondersia">Dondersia</tp:taxon-name-part><tp:taxon-name-part taxon-name-part-type="species" reg="cnidevorans">cnidevorans</tp:taxon-name-part></tp:taxon-name></italic> Salvini-Plawen, 1978</td><td rowspan="1" colspan="1">Ross Sea (Southern Ocean)</td><td rowspan="1" colspan="1">659–714</td></tr><tr><td rowspan="1" colspan="1"><italic><tp:taxon-name><tp:taxon-name-part taxon-name-part-type="genus" reg="Dondersia">Dondersia</tp:taxon-name-part><tp:taxon-name-part taxon-name-part-type="species" reg="laminata">laminata</tp:taxon-name-part></tp:taxon-name></italic> Salvini-Plawen, 1978</td><td rowspan="1" colspan="1">Graham Land, Bransfield Strait (Southern Ocean)</td><td rowspan="1" colspan="1">311–426</td></tr><tr><td rowspan="1" colspan="1"><italic><tp:taxon-name><tp:taxon-name-part taxon-name-part-type="genus" reg="Dondersia">Dondersia</tp:taxon-name-part><tp:taxon-name-part taxon-name-part-type="species" reg="stylastericola">stylastericola</tp:taxon-name-part></tp:taxon-name></italic> Salvini-Plawen, 1978</td><td rowspan="1" colspan="1">South Shetland Islands (Southern Ocean)</td><td rowspan="1" colspan="1">300</td></tr><tr><td rowspan="1" colspan="1"><italic><tp:taxon-name><tp:taxon-name-part taxon-name-part-type="genus" reg="Dondersia">Dondersia</tp:taxon-name-part><tp:taxon-name-part taxon-name-part-type="species" reg="annulata">annulata</tp:taxon-name-part></tp:taxon-name></italic> Nierstrasz, 1902</td><td rowspan="1" colspan="1">Bima, Sumbawa (Indo-Pacific)</td><td rowspan="1" colspan="1">55</td></tr><tr><td rowspan="1" colspan="1"><italic><tp:taxon-name><tp:taxon-name-part taxon-name-part-type="genus" reg="Dondersia">Dondersia</tp:taxon-name-part><tp:taxon-name-part taxon-name-part-type="species" reg="festiva">festiva</tp:taxon-name-part></tp:taxon-name></italic> Hubrecht, 1888</td><td rowspan="1" colspan="1">Gulf of Naples. Corsica (Mediterranean Sea)</td><td rowspan="1" colspan="1">60</td></tr><tr><td rowspan="1" colspan="1"><tp:taxon-name><tp:taxon-name-part taxon-name-part-type="genus" reg="Dondersia">Dondersia</tp:taxon-name-part><tp:taxon-name-part taxon-name-part-type="uncertainty-rank">?</tp:taxon-name-part><tp:taxon-name-part taxon-name-part-type="species" reg="foraminosa">foraminosa</tp:taxon-name-part></tp:taxon-name> Cobo &amp; Kocot, 2021</td><td rowspan="1" colspan="1">Brazil Basin (South Atlantic)</td><td rowspan="1" colspan="1">4484.7 - 4503</td></tr><tr><td rowspan="1" colspan="1">
                      <bold><italic><tp:taxon-name><tp:taxon-name-part taxon-name-part-type="genus" reg="Dondersia">Dondersia</tp:taxon-name-part><tp:taxon-name-part taxon-name-part-type="species" reg="tweedtae">tweedtae</tp:taxon-name-part></tp:taxon-name></italic> sp. nov.</bold>
                    </td><td rowspan="1" colspan="1">
                      <bold>Gulf of Mexico</bold>
                    </td><td rowspan="1" colspan="1">
                      <bold>82</bold>
                    </td></tr><tr><td rowspan="1" colspan="1"><bold><italic><tp:taxon-name><tp:taxon-name-part taxon-name-part-type="genus" reg="Heathia">Heathia</tp:taxon-name-part></tp:taxon-name></italic></bold> Thiele, 1913</td><td rowspan="1" colspan="1"><italic><tp:taxon-name><tp:taxon-name-part taxon-name-part-type="genus" reg="Heathia">Heathia</tp:taxon-name-part><tp:taxon-name-part taxon-name-part-type="species" reg="porosa">porosa</tp:taxon-name-part></tp:taxon-name></italic> (Heath, 1911)</td><td rowspan="1" colspan="1">San Diego, California (Northeast Pacific)</td><td rowspan="1" colspan="1">920–990</td></tr><tr><td rowspan="2" colspan="1"><bold><italic><tp:taxon-name><tp:taxon-name-part taxon-name-part-type="genus" reg="Helluoherpia">Helluoherpia</tp:taxon-name-part></tp:taxon-name></italic></bold> Handl &amp; Büchinger, 1996</td><td rowspan="1" colspan="1"><italic><tp:taxon-name><tp:taxon-name-part taxon-name-part-type="genus" reg="Helluoherpia">Helluoherpia</tp:taxon-name-part><tp:taxon-name-part taxon-name-part-type="species" reg="vieiralaneroi">vieiralaneroi</tp:taxon-name-part></tp:taxon-name></italic> Cobo &amp; Kocot, 2021</td><td rowspan="1" colspan="1">Brazil Basin (South Atlantic)</td><td rowspan="1" colspan="1">4484.7-4503</td></tr><tr><td rowspan="1" colspan="1"><italic><tp:taxon-name><tp:taxon-name-part taxon-name-part-type="genus" reg="Helluoherpia">Helluoherpia</tp:taxon-name-part><tp:taxon-name-part taxon-name-part-type="species" reg="aegiri">aegiri</tp:taxon-name-part></tp:taxon-name></italic> Handl &amp; Büchinger, 1996</td><td rowspan="1" colspan="1">Herdlafjord, Bergen. (Norwegian Sea)</td><td rowspan="1" colspan="1">185–250</td></tr><tr><td rowspan="1" colspan="1"><bold><italic><tp:taxon-name><tp:taxon-name-part taxon-name-part-type="genus" reg="Ichthyomenia">Ichthyomenia</tp:taxon-name-part></tp:taxon-name></italic></bold> Pilsbry, 1898</td><td rowspan="1" colspan="1"><italic><tp:taxon-name><tp:taxon-name-part taxon-name-part-type="genus" reg="Ichthyomenia">Ichthyomenia</tp:taxon-name-part><tp:taxon-name-part taxon-name-part-type="species" reg="ichthyodes">ichthyodes</tp:taxon-name-part></tp:taxon-name></italic> (Pruvot, 1890)</td><td rowspan="1" colspan="1">Rousillon, France (Mediterranean Se)</td><td rowspan="1" colspan="1">80</td></tr><tr><td rowspan="1" colspan="1"><bold><italic><tp:taxon-name><tp:taxon-name-part taxon-name-part-type="genus" reg="Inopinatamenia">Inopinatamenia</tp:taxon-name-part></tp:taxon-name></italic></bold> Cobo &amp; Kocot, 2021</td><td rowspan="1" colspan="1"><italic><tp:taxon-name><tp:taxon-name-part taxon-name-part-type="genus" reg="Inopinatamenia">Inopinatamenia</tp:taxon-name-part><tp:taxon-name-part taxon-name-part-type="species" reg="calamitosa">calamitosa</tp:taxon-name-part></tp:taxon-name></italic> Cobo &amp; Kocot, 2021</td><td rowspan="1" colspan="1">Brazil Basin (South Atlantic)</td><td rowspan="1" colspan="1">4484.7-4503</td></tr><tr><td rowspan="3" colspan="1"><bold><italic><tp:taxon-name><tp:taxon-name-part taxon-name-part-type="genus" reg="Lyratoherpia">Lyratoherpia</tp:taxon-name-part></tp:taxon-name></italic></bold> Salvini-Plawen, 1978</td><td rowspan="1" colspan="1"><italic><tp:taxon-name><tp:taxon-name-part taxon-name-part-type="genus" reg="Lyratoherpia">Lyratoherpia</tp:taxon-name-part><tp:taxon-name-part taxon-name-part-type="species" reg="bracteata">bracteata</tp:taxon-name-part></tp:taxon-name></italic> Salvini-Plawen, 1978</td><td rowspan="1" colspan="1">South Sandwich Islands (Southern Ocean)</td><td rowspan="1" colspan="1">148–201</td></tr><tr><td rowspan="1" colspan="1"><italic><tp:taxon-name><tp:taxon-name-part taxon-name-part-type="genus" reg="Lyratoherpia">Lyratoherpia</tp:taxon-name-part><tp:taxon-name-part taxon-name-part-type="species" reg="carinata">carinata</tp:taxon-name-part></tp:taxon-name></italic> Salvini-Plawen, 1978</td><td rowspan="1" colspan="1">Ross Sea (Southern Ocean)</td><td rowspan="1" colspan="1">344–714</td></tr><tr><td rowspan="1" colspan="1"><italic><tp:taxon-name><tp:taxon-name-part taxon-name-part-type="genus" reg="Lyratoherpia">Lyratoherpia</tp:taxon-name-part><tp:taxon-name-part taxon-name-part-type="species" reg="californica">californica</tp:taxon-name-part></tp:taxon-name></italic> (Heath, 1911)</td><td rowspan="1" colspan="1">San Diego, California (Northeast Pacific)</td><td rowspan="1" colspan="1">38–46</td></tr><tr><td rowspan="4" colspan="1"><bold><italic><tp:taxon-name><tp:taxon-name-part taxon-name-part-type="genus" reg="Micromenia">Micromenia</tp:taxon-name-part></tp:taxon-name></italic></bold> Leloup, 1948</td><td rowspan="1" colspan="1"><italic><tp:taxon-name><tp:taxon-name-part taxon-name-part-type="genus" reg="Micromenia">Micromenia</tp:taxon-name-part><tp:taxon-name-part taxon-name-part-type="species" reg="amphiatlantica">amphiatlantica</tp:taxon-name-part></tp:taxon-name></italic> Cobo &amp; Kocot, 2020</td><td rowspan="1" colspan="1">Brazil, Angola, Guinea Basins (South Atlantic)</td><td rowspan="1" colspan="1">5433–5460</td></tr><tr><td rowspan="1" colspan="1"><italic><tp:taxon-name><tp:taxon-name-part taxon-name-part-type="genus" reg="Micromenia">Micromenia</tp:taxon-name-part><tp:taxon-name-part taxon-name-part-type="species" reg="subrubra">subrubra</tp:taxon-name-part></tp:taxon-name></italic> Salvini-Plawen, 2003</td><td rowspan="1" colspan="1">Malta (Mediterranean Sea)</td><td rowspan="1" colspan="1">140</td></tr><tr><td rowspan="1" colspan="1"><italic><tp:taxon-name><tp:taxon-name-part taxon-name-part-type="genus" reg="Micromenia">Micromenia</tp:taxon-name-part><tp:taxon-name-part taxon-name-part-type="species" reg="simplex">simplex</tp:taxon-name-part></tp:taxon-name></italic> Leloup, 1948</td><td rowspan="1" colspan="1">Hope Island, Barents Sea (Artic)</td><td rowspan="1" colspan="1">48</td></tr><tr><td rowspan="1" colspan="1"><italic><tp:taxon-name><tp:taxon-name-part taxon-name-part-type="genus" reg="Micromenia">Micromenia</tp:taxon-name-part><tp:taxon-name-part taxon-name-part-type="species" reg="fodiens">fodiens</tp:taxon-name-part></tp:taxon-name></italic> (Schwabl, 1955)</td><td rowspan="1" colspan="1">Gullmarfjord, Sweeden (North Atlantic)</td><td rowspan="1" colspan="1">40</td></tr><tr><td rowspan="11" colspan="1"><bold><italic><tp:taxon-name><tp:taxon-name-part taxon-name-part-type="genus" reg="Nematomenia">Nematomenia</tp:taxon-name-part></tp:taxon-name></italic></bold> Pruvot, 1890</td><td rowspan="1" colspan="1"><italic><tp:taxon-name><tp:taxon-name-part taxon-name-part-type="genus" reg="Nematomenia">Nematomenia</tp:taxon-name-part><tp:taxon-name-part taxon-name-part-type="species" reg="glacialis">glacialis</tp:taxon-name-part></tp:taxon-name></italic> Thiele, 1913</td><td rowspan="1" colspan="1">Gauss Station, Davis Sea (Southern Ocean)</td><td rowspan="1" colspan="1">385</td></tr><tr><td rowspan="1" colspan="1"><italic><tp:taxon-name><tp:taxon-name-part taxon-name-part-type="genus" reg="Nematomenia">Nematomenia</tp:taxon-name-part><tp:taxon-name-part taxon-name-part-type="species" reg="incirrata">incirrata</tp:taxon-name-part></tp:taxon-name></italic> Salvini-Plawen, 1978</td><td rowspan="1" colspan="1">South Orkney Islands (Southern Ocean)</td><td rowspan="1" colspan="1">298–302</td></tr><tr><td rowspan="1" colspan="1"><italic><tp:taxon-name><tp:taxon-name-part taxon-name-part-type="genus" reg="Nematomenia">Nematomenia</tp:taxon-name-part><tp:taxon-name-part taxon-name-part-type="species" reg="protecta">protecta</tp:taxon-name-part></tp:taxon-name></italic> Thiele, 1913</td><td rowspan="1" colspan="1">Gauss Station, David Sea (Southern Ocean)</td><td rowspan="1" colspan="1">385</td></tr><tr><td rowspan="1" colspan="1"><italic><tp:taxon-name><tp:taxon-name-part taxon-name-part-type="genus" reg="Nematomenia">Nematomenia</tp:taxon-name-part><tp:taxon-name-part taxon-name-part-type="species" reg="ptyalosa">ptyalosa</tp:taxon-name-part></tp:taxon-name></italic> Salvini-Plawen, 1978</td><td rowspan="1" colspan="1">Sandwich Islands (Antarctica) to Tiera de Fuego</td><td rowspan="1" colspan="1">148–210</td></tr><tr><td rowspan="1" colspan="1"><italic><tp:taxon-name><tp:taxon-name-part taxon-name-part-type="genus" reg="Nematomenia">Nematomenia</tp:taxon-name-part><tp:taxon-name-part taxon-name-part-type="species" reg="squamosa">squamosa</tp:taxon-name-part></tp:taxon-name></italic> Thiele, 1913</td><td rowspan="1" colspan="1">Gauss Station, Davis Sea (Southern Ocean)</td><td rowspan="1" colspan="1">385</td></tr><tr><td rowspan="1" colspan="1"><italic><tp:taxon-name><tp:taxon-name-part taxon-name-part-type="genus" reg="Nematomenia">Nematomenia</tp:taxon-name-part><tp:taxon-name-part taxon-name-part-type="species" reg="tegulata">tegulata</tp:taxon-name-part></tp:taxon-name></italic> Salvini-Plawen, 1978</td><td rowspan="1" colspan="1">South Sandwich Islands (Southern Ocean)</td><td rowspan="1" colspan="1">148–201</td></tr><tr><td rowspan="1" colspan="1"><tp:taxon-name><tp:taxon-name-part taxon-name-part-type="genus" reg="Nematomenia">Nematomenia</tp:taxon-name-part><tp:taxon-name-part taxon-name-part-type="uncertainty-rank">?</tp:taxon-name-part><tp:taxon-name-part taxon-name-part-type="species" reg="guineana">guineana</tp:taxon-name-part></tp:taxon-name> Cobo &amp; Kocot, 2021</td><td rowspan="1" colspan="1">Guinea Basin (South Atlantic)</td><td rowspan="1" colspan="1">5142</td></tr><tr><td rowspan="1" colspan="1"><italic><tp:taxon-name><tp:taxon-name-part taxon-name-part-type="genus" reg="Nematomenia">Nematomenia</tp:taxon-name-part><tp:taxon-name-part taxon-name-part-type="species" reg="brasiliensis">brasiliensis</tp:taxon-name-part></tp:taxon-name></italic> Cobo &amp; Kocot, 2021</td><td rowspan="1" colspan="1">Brazil Basin (South Atlantic)</td><td rowspan="1" colspan="1">4500</td></tr><tr><td rowspan="1" colspan="1"><italic><tp:taxon-name><tp:taxon-name-part taxon-name-part-type="genus" reg="Nematomenia">Nematomenia</tp:taxon-name-part><tp:taxon-name-part taxon-name-part-type="species" reg="divae">divae</tp:taxon-name-part></tp:taxon-name></italic> Cobo &amp; Kocot, 2021</td><td rowspan="1" colspan="1">Guinea Basin (South Atlantic)</td><td rowspan="1" colspan="1">5144</td></tr><tr><td rowspan="1" colspan="1"><italic><tp:taxon-name><tp:taxon-name-part taxon-name-part-type="genus" reg="Nematomenia">Nematomenia</tp:taxon-name-part><tp:taxon-name-part taxon-name-part-type="species" reg="platypoda">platypoda</tp:taxon-name-part></tp:taxon-name></italic> (Heath, 1911)</td><td rowspan="1" colspan="1">Aleutian Islands, Bering Sea (North Pacific)</td><td rowspan="1" colspan="1">880</td></tr><tr><td rowspan="1" colspan="1"><italic><tp:taxon-name><tp:taxon-name-part taxon-name-part-type="genus" reg="Nematomenia">Nematomenia</tp:taxon-name-part><tp:taxon-name-part taxon-name-part-type="species" reg="banyulensis">banyulensis</tp:taxon-name-part></tp:taxon-name></italic> (Pruvot, 1890)</td><td rowspan="1" colspan="1">Dalmatia (Mediterranean Sea) to Trondheimsfjord (Norwegian Sea)</td><td rowspan="1" colspan="1">45–300</td></tr><tr><td rowspan="6" colspan="1"><bold><tp:taxon-name><tp:taxon-name-part taxon-name-part-type="family">Dondersiidae</tp:taxon-name-part></tp:taxon-name></bold> Simroth, 1893</td><td rowspan="3" colspan="1"><bold><italic><tp:taxon-name><tp:taxon-name-part taxon-name-part-type="genus" reg="Nematomenia">Nematomenia</tp:taxon-name-part></tp:taxon-name></italic></bold> Pruvot, 1890</td><td rowspan="1" colspan="1"><italic><tp:taxon-name><tp:taxon-name-part taxon-name-part-type="genus" reg="Nematomenia">Nematomenia</tp:taxon-name-part><tp:taxon-name-part taxon-name-part-type="species" reg="corallophila">corallophila</tp:taxon-name-part></tp:taxon-name></italic> (Kowalevsky, 1881)</td><td rowspan="1" colspan="1">Algeria (Mediterranean Sea)</td><td rowspan="1" colspan="1">73–183</td></tr><tr><td rowspan="1" colspan="1"><italic><tp:taxon-name><tp:taxon-name-part taxon-name-part-type="genus" reg="Nematomenia">Nematomenia</tp:taxon-name-part><tp:taxon-name-part taxon-name-part-type="species" reg="flavens">flavens</tp:taxon-name-part></tp:taxon-name></italic> (Pruvot, 1890)</td><td rowspan="1" colspan="1">Banyuls, Costa Brava, Corsica (Mediterranean Sea) to Shetland Islands (North Sea)</td><td rowspan="1" colspan="1">45–167</td></tr><tr><td rowspan="1" colspan="1"><italic><tp:taxon-name><tp:taxon-name-part taxon-name-part-type="genus" reg="Nematomenia">Nematomenia</tp:taxon-name-part><tp:taxon-name-part taxon-name-part-type="species" reg="arctica">arctica</tp:taxon-name-part></tp:taxon-name></italic> Thiele, 1913</td><td rowspan="1" colspan="1">Spitzbergen, Svalbard Archipelago (Artic)</td><td rowspan="1" colspan="1"/></tr><tr><td rowspan="1" colspan="1"><bold><italic><tp:taxon-name><tp:taxon-name-part taxon-name-part-type="genus" reg="Squamatoherpia">Squamatoherpia</tp:taxon-name-part></tp:taxon-name></italic></bold> Büchinger &amp; Handl, 1996</td><td rowspan="1" colspan="1"><italic><tp:taxon-name><tp:taxon-name-part taxon-name-part-type="genus" reg="Squamatoherpia">Squamatoherpia</tp:taxon-name-part><tp:taxon-name-part taxon-name-part-type="species" reg="tricuspidata">tricuspidata</tp:taxon-name-part></tp:taxon-name></italic> Büchinger &amp; Handl, 1996</td><td rowspan="1" colspan="1">Bergen (Norwegian Sea)</td><td rowspan="1" colspan="1">250</td></tr><tr><td rowspan="2" colspan="1"><bold><italic><tp:taxon-name><tp:taxon-name-part taxon-name-part-type="genus" reg="Stylomenia">Stylomenia</tp:taxon-name-part></tp:taxon-name></italic></bold> Pruvot, 1899</td><td rowspan="1" colspan="1"><italic><tp:taxon-name><tp:taxon-name-part taxon-name-part-type="genus" reg="Stylomenia">Stylomenia</tp:taxon-name-part><tp:taxon-name-part taxon-name-part-type="species" reg="salvatori">salvatori</tp:taxon-name-part></tp:taxon-name></italic> Pruvot, 1899</td><td rowspan="1" colspan="1">Banyuls sur Mer (Mediterranean Sea)</td><td rowspan="1" colspan="1">Littoral</td></tr><tr><td rowspan="1" colspan="1"><italic><tp:taxon-name><tp:taxon-name-part taxon-name-part-type="genus" reg="Stylomenia">Stylomenia</tp:taxon-name-part><tp:taxon-name-part taxon-name-part-type="species" reg="sulcodoryata">sulcodoryata</tp:taxon-name-part></tp:taxon-name></italic> Handl &amp; Salvini-Plawen, 2001</td><td rowspan="1" colspan="1">Bergen (Norwegian Sea)</td><td rowspan="1" colspan="1">185</td></tr><tr><td rowspan="22" colspan="1"><tp:taxon-name><tp:taxon-name-part taxon-name-part-type="subfamily">Pruvotininae</tp:taxon-name-part></tp:taxon-name> Heath, 1911</td><td rowspan="16" colspan="1"><bold><italic><tp:taxon-name><tp:taxon-name-part taxon-name-part-type="genus" reg="Pruvotina">Pruvotina</tp:taxon-name-part></tp:taxon-name></italic></bold> Cockerell, 1903</td><td rowspan="1" colspan="1"><italic><tp:taxon-name><tp:taxon-name-part taxon-name-part-type="genus" reg="Pruvotina">Pruvotina</tp:taxon-name-part><tp:taxon-name-part taxon-name-part-type="species" reg="cryophila">cryophila</tp:taxon-name-part></tp:taxon-name></italic> (Pelseneer, 1901)</td><td rowspan="1" colspan="1">Bellinghausen Sea (Southern Ocean)</td><td rowspan="1" colspan="1">342–550</td></tr><tr><td rowspan="1" colspan="1"><italic><tp:taxon-name><tp:taxon-name-part taxon-name-part-type="genus" reg="Pruvotina">Pruvotina</tp:taxon-name-part><tp:taxon-name-part taxon-name-part-type="species" reg="gauszi">gauszi</tp:taxon-name-part></tp:taxon-name></italic> Salvini-Plawen, 1978</td><td rowspan="1" colspan="1">Gauss Station, David Sea (Southern Ocean)</td><td rowspan="1" colspan="1">385</td></tr><tr><td rowspan="1" colspan="1"><italic><tp:taxon-name><tp:taxon-name-part taxon-name-part-type="genus" reg="Pruvotina">Pruvotina</tp:taxon-name-part><tp:taxon-name-part taxon-name-part-type="species" reg="longispinosa">longispinosa</tp:taxon-name-part></tp:taxon-name></italic> Salvini-Plawen, 1978</td><td rowspan="1" colspan="1">Drake Strait, South Sandwich Islands (Southern Ocean)</td><td rowspan="1" colspan="1">64–220/3890?</td></tr><tr><td rowspan="1" colspan="1"><italic><tp:taxon-name><tp:taxon-name-part taxon-name-part-type="genus" reg="Pruvotina">Pruvotina</tp:taxon-name-part><tp:taxon-name-part taxon-name-part-type="species" reg="manifesta">manifesta</tp:taxon-name-part></tp:taxon-name></italic> Zamarro, García-Álvarez &amp; Ugorri, 2013</td><td rowspan="1" colspan="1">Antarctic Peninsula (Southern Ocean)</td><td rowspan="1" colspan="1">254</td></tr><tr><td rowspan="1" colspan="1"><italic><tp:taxon-name><tp:taxon-name-part taxon-name-part-type="genus" reg="Pruvotina">Pruvotina</tp:taxon-name-part><tp:taxon-name-part taxon-name-part-type="species" reg="pallioglandulata">pallioglandulata</tp:taxon-name-part></tp:taxon-name></italic> Salvini-Plawen, 1978</td><td rowspan="1" colspan="1">South Shetland Islands (Southern Ocean)</td><td rowspan="1" colspan="1">210–220</td></tr><tr><td rowspan="1" colspan="1"><italic><tp:taxon-name><tp:taxon-name-part taxon-name-part-type="genus" reg="Pruvotina">Pruvotina</tp:taxon-name-part><tp:taxon-name-part taxon-name-part-type="species" reg="praegnans">praegnans</tp:taxon-name-part></tp:taxon-name></italic> Salvini-Plawen, 1978</td><td rowspan="1" colspan="1">South Sandwich Islands (Southern Ocean)</td><td rowspan="1" colspan="1">148–220</td></tr><tr><td rowspan="1" colspan="1"><italic><tp:taxon-name><tp:taxon-name-part taxon-name-part-type="genus" reg="Pruvotina">Pruvotina</tp:taxon-name-part><tp:taxon-name-part taxon-name-part-type="species" reg="providens">providens</tp:taxon-name-part></tp:taxon-name></italic> Thiele, 1913</td><td rowspan="1" colspan="1">Gauss Station, David Sea (Southern Ocean)</td><td rowspan="1" colspan="1">385</td></tr><tr><td rowspan="1" colspan="1"><italic><tp:taxon-name><tp:taxon-name-part taxon-name-part-type="genus" reg="Pruvotina">Pruvotina</tp:taxon-name-part><tp:taxon-name-part taxon-name-part-type="species" reg="uniperata">uniperata</tp:taxon-name-part></tp:taxon-name></italic> Salvini-Plawen, 1978</td><td rowspan="1" colspan="1">Ross Sea (Southern Ocean)</td><td rowspan="1" colspan="1">210–2306</td></tr><tr><td rowspan="1" colspan="1"><italic><tp:taxon-name><tp:taxon-name-part taxon-name-part-type="genus" reg="Pruvotina">Pruvotina</tp:taxon-name-part><tp:taxon-name-part taxon-name-part-type="species" reg="impexa">impexa</tp:taxon-name-part></tp:taxon-name></italic> (Pruvot, 1890)</td><td rowspan="1" colspan="1">Banyuls sur Mer, Corsica (Mediterranean Sea)</td><td rowspan="1" colspan="1">60–80</td></tr><tr><td rowspan="1" colspan="1"><italic><tp:taxon-name><tp:taxon-name-part taxon-name-part-type="genus" reg="Pruvotina">Pruvotina</tp:taxon-name-part><tp:taxon-name-part taxon-name-part-type="species" reg="artabara">artabara</tp:taxon-name-part></tp:taxon-name></italic> Zamarro, García-Álvarez &amp; Ugorri, 2013</td><td rowspan="1" colspan="1">NW Iberian Peninsula (North Atlantic)</td><td rowspan="1" colspan="1">1132–1191</td></tr><tr><td rowspan="1" colspan="1"><italic><tp:taxon-name><tp:taxon-name-part taxon-name-part-type="genus" reg="Pruvotina">Pruvotina</tp:taxon-name-part><tp:taxon-name-part taxon-name-part-type="species" reg="megathecata">megathecata</tp:taxon-name-part></tp:taxon-name></italic> Salvini-Plawen, 1978</td><td rowspan="1" colspan="1">Tierra de Fuego (South Pacific)</td><td rowspan="1" colspan="1">118–903</td></tr><tr><td rowspan="1" colspan="1"><italic><tp:taxon-name><tp:taxon-name-part taxon-name-part-type="genus" reg="Pruvotina">Pruvotina</tp:taxon-name-part><tp:taxon-name-part taxon-name-part-type="species" reg="peniculata">peniculata</tp:taxon-name-part></tp:taxon-name></italic> Salvini-Plawen, 1978</td><td rowspan="1" colspan="1">Tierra de Fuego (South Pacific)</td><td rowspan="1" colspan="1">119–549</td></tr><tr><td rowspan="1" colspan="1"><italic><tp:taxon-name><tp:taxon-name-part taxon-name-part-type="genus" reg="Pruvotina">Pruvotina</tp:taxon-name-part><tp:taxon-name-part taxon-name-part-type="species" reg="bathyalis">bathyalis</tp:taxon-name-part></tp:taxon-name></italic> Pedrouzo, García-Álvarez &amp; Urgorri, 2022</td><td rowspan="1" colspan="1">NW Iberian Peninsula (North Atlantic)</td><td rowspan="1" colspan="1">566–581</td></tr><tr><td rowspan="1" colspan="1"><italic><tp:taxon-name><tp:taxon-name-part taxon-name-part-type="genus" reg="Pruvotina">Pruvotina</tp:taxon-name-part><tp:taxon-name-part taxon-name-part-type="species" reg="glandulosa">glandulosa</tp:taxon-name-part></tp:taxon-name></italic> Pedrouzo, García-Álvarez &amp; Urgorri, 2022</td><td rowspan="1" colspan="1">NW Iberian Peninsula (North Atlantic)</td><td rowspan="1" colspan="1">980–2516</td></tr><tr><td rowspan="1" colspan="1"><italic><tp:taxon-name><tp:taxon-name-part taxon-name-part-type="genus" reg="Pruvotina">Pruvotina</tp:taxon-name-part><tp:taxon-name-part taxon-name-part-type="species" reg="harpagone">harpagone</tp:taxon-name-part></tp:taxon-name></italic> Pedrouzo, García-Álvarez &amp; Urgorri, 2022</td><td rowspan="1" colspan="1">NW Iberian Peninsula (North Atlantic)</td><td rowspan="1" colspan="1">709–728</td></tr><tr><td rowspan="1" colspan="1"><italic><tp:taxon-name><tp:taxon-name-part taxon-name-part-type="genus" reg="Pruvotina">Pruvotina</tp:taxon-name-part><tp:taxon-name-part taxon-name-part-type="species" reg="zamarroae">zamarroae</tp:taxon-name-part></tp:taxon-name></italic> Pedrouzo, García-Álvarez &amp; Urgorri, 2022</td><td rowspan="1" colspan="1">NW Iberian Peninsula (North Atlantic)</td><td rowspan="1" colspan="1">600</td></tr><tr><td rowspan="3" colspan="1"><bold><italic><tp:taxon-name><tp:taxon-name-part taxon-name-part-type="genus" reg="Pararrhopalia">Pararrhopalia</tp:taxon-name-part></tp:taxon-name></italic></bold> Simroth, 1893</td><td rowspan="1" colspan="1"><italic><tp:taxon-name><tp:taxon-name-part taxon-name-part-type="genus" reg="Pararrhopalia">Pararrhopalia</tp:taxon-name-part><tp:taxon-name-part taxon-name-part-type="species" reg="fasciata">fasciata</tp:taxon-name-part></tp:taxon-name></italic> Salvini-Plawen, 1978</td><td rowspan="1" colspan="1">South Sandwich Islands (Southern Ocean)</td><td rowspan="1" colspan="1">220–240</td></tr><tr><td rowspan="1" colspan="1"><italic><tp:taxon-name><tp:taxon-name-part taxon-name-part-type="genus" reg="Pararrhopalia">Pararrhopalia</tp:taxon-name-part><tp:taxon-name-part taxon-name-part-type="species" reg="pruvoti">pruvoti</tp:taxon-name-part></tp:taxon-name></italic> Simroth, 1893</td><td rowspan="1" colspan="1">Banyuls sur Mer (Mediterranean Sea)</td><td rowspan="1" colspan="1">80–150</td></tr><tr><td rowspan="1" colspan="1"><italic><tp:taxon-name><tp:taxon-name-part taxon-name-part-type="genus" reg="Pararrhopalia">Pararrhopalia</tp:taxon-name-part><tp:taxon-name-part taxon-name-part-type="species" reg="oscari">oscari</tp:taxon-name-part></tp:taxon-name></italic> Pedrouzo &amp; Urgorri, 2022</td><td rowspan="1" colspan="1">NW Iberian Peninsula (North Atlantic)</td><td rowspan="1" colspan="1">438–459</td></tr><tr><td rowspan="3" colspan="1"><bold><italic><tp:taxon-name><tp:taxon-name-part taxon-name-part-type="genus" reg="Labidoherpia">Labidoherpia</tp:taxon-name-part></tp:taxon-name></italic></bold> Thiele, 1903</td><td rowspan="1" colspan="1"><italic><tp:taxon-name><tp:taxon-name-part taxon-name-part-type="genus" reg="Labidoherpia">Labidoherpia</tp:taxon-name-part><tp:taxon-name-part taxon-name-part-type="species" reg="spinosa">spinosa</tp:taxon-name-part></tp:taxon-name></italic> (Thiele, 1913)</td><td rowspan="1" colspan="1">Gauss Station, (Southern Ocean)</td><td rowspan="1" colspan="1">385</td></tr><tr><td rowspan="1" colspan="1"><italic><tp:taxon-name><tp:taxon-name-part taxon-name-part-type="genus" reg="Labidoherpia">Labidoherpia</tp:taxon-name-part><tp:taxon-name-part taxon-name-part-type="species" reg="lucu">lucu</tp:taxon-name-part></tp:taxon-name></italic>s Pedrouzo, García-Álvarez &amp; Urgorri, 2022</td><td rowspan="1" colspan="1">NW Iberian Peninsula (North Atlantic)</td><td rowspan="1" colspan="1">616</td></tr><tr><td rowspan="1" colspan="1"><italic><tp:taxon-name><tp:taxon-name-part taxon-name-part-type="genus" reg="Labidoherpia">Labidoherpia</tp:taxon-name-part><tp:taxon-name-part taxon-name-part-type="species" reg="vitucoi">vitucoi</tp:taxon-name-part></tp:taxon-name></italic> Pedrouzo &amp; García-Álvarez, 2022</td><td rowspan="1" colspan="1">NW Iberian Peninsula (North Atlantic)</td><td rowspan="1" colspan="1">438–459</td></tr><tr><td rowspan="4" colspan="1"><tp:taxon-name><tp:taxon-name-part taxon-name-part-type="subfamily">Eleutheromeniinae</tp:taxon-name-part></tp:taxon-name> Salvini-Plawen, 1978</td><td rowspan="3" colspan="1"><bold><italic><tp:taxon-name><tp:taxon-name-part taxon-name-part-type="genus" reg="Eleutheromenia">Eleutheromenia</tp:taxon-name-part></tp:taxon-name></italic></bold> Salvini-Plawen, 1967</td><td rowspan="1" colspan="1"><italic><tp:taxon-name><tp:taxon-name-part taxon-name-part-type="genus" reg="Eleutheromenia">Eleutheromenia</tp:taxon-name-part><tp:taxon-name-part taxon-name-part-type="species" reg="sierra">sierra</tp:taxon-name-part></tp:taxon-name></italic> (Pruvot, 1890)</td><td rowspan="1" colspan="1">Mediterranean Sea to Norway</td><td rowspan="1" colspan="1">40–610</td></tr><tr><td rowspan="1" colspan="1"><italic><tp:taxon-name><tp:taxon-name-part taxon-name-part-type="genus" reg="Eleutheromenia">Eleutheromenia</tp:taxon-name-part><tp:taxon-name-part taxon-name-part-type="species" reg="antarctica">antarctica</tp:taxon-name-part></tp:taxon-name></italic> Salvini-Plawen, 1978</td><td rowspan="1" colspan="1">Ross Sea (Southern Ocean)</td><td rowspan="1" colspan="1">342–714</td></tr><tr><td rowspan="1" colspan="1">
                      <bold><italic><tp:taxon-name><tp:taxon-name-part taxon-name-part-type="genus" reg="Eleutheromenia">Eleutheromenia</tp:taxon-name-part><tp:taxon-name-part taxon-name-part-type="species" reg="bullescens">bullescens</tp:taxon-name-part></tp:taxon-name></italic> sp. nov.</bold>
                    </td><td rowspan="1" colspan="1">
                      <bold>Gulf of Mexico</bold>
                    </td><td rowspan="1" colspan="1">
                      <bold>82</bold>
                    </td></tr><tr><td rowspan="1" colspan="1"><bold><italic><tp:taxon-name><tp:taxon-name-part taxon-name-part-type="genus" reg="Luitfriedia">Luitfriedia</tp:taxon-name-part></tp:taxon-name></italic></bold> García-Álvarez &amp; Urgorri, 2001</td><td rowspan="1" colspan="1"><italic><tp:taxon-name><tp:taxon-name-part taxon-name-part-type="genus" reg="Luitfriedia">Luitfriedia</tp:taxon-name-part><tp:taxon-name-part taxon-name-part-type="species" reg="minuta">minuta</tp:taxon-name-part></tp:taxon-name></italic> García-Álvarez &amp; Urgorri, 2001</td><td rowspan="1" colspan="1">NW Iberian Peninsula (North Atlantic)</td><td rowspan="1" colspan="1">760–769</td></tr><tr><td rowspan="2" colspan="1"><tp:taxon-name><tp:taxon-name-part taxon-name-part-type="subfamily">Lophomeniinae</tp:taxon-name-part></tp:taxon-name> Salvini-Plawen, 1978</td><td rowspan="2" colspan="1"><bold><italic><tp:taxon-name><tp:taxon-name-part taxon-name-part-type="genus" reg="Lophomenia">Lophomenia</tp:taxon-name-part></tp:taxon-name></italic></bold> Heath, 1911</td><td rowspan="1" colspan="1"><italic><tp:taxon-name><tp:taxon-name-part taxon-name-part-type="genus" reg="Lophomenia">Lophomenia</tp:taxon-name-part><tp:taxon-name-part taxon-name-part-type="species" reg="spiralis">spiralis</tp:taxon-name-part></tp:taxon-name></italic> Heath, 1911</td><td rowspan="1" colspan="1">Nilhau Islands, Hawaii (East Pacific)</td><td rowspan="1" colspan="1">100–1200</td></tr><tr><td rowspan="1" colspan="1"><italic><tp:taxon-name><tp:taxon-name-part taxon-name-part-type="genus" reg="Lophomenia">Lophomenia</tp:taxon-name-part><tp:taxon-name-part taxon-name-part-type="species" reg="dorsocaeca">dorsocaeca</tp:taxon-name-part></tp:taxon-name></italic> Gil-Mansilla, García-Álvarez &amp; Urgorri, 2011</td><td rowspan="1" colspan="1">Angola Basin (South Atlantic)</td><td rowspan="1" colspan="1">5390–5415</td></tr><tr><td rowspan="4" colspan="1"><tp:taxon-name><tp:taxon-name-part taxon-name-part-type="subfamily">Lophomeniinae</tp:taxon-name-part></tp:taxon-name> Salvini-Plawen, 1978</td><td rowspan="2" colspan="1"><bold><italic><tp:taxon-name><tp:taxon-name-part taxon-name-part-type="genus" reg="Hypomenia">Hypomenia</tp:taxon-name-part></tp:taxon-name></italic></bold> van Lummel, 1930</td><td rowspan="1" colspan="1"><italic><tp:taxon-name><tp:taxon-name-part taxon-name-part-type="genus" reg="Hypomenia">Hypomenia</tp:taxon-name-part><tp:taxon-name-part taxon-name-part-type="species" reg="sanjuanensis">sanjuanensis</tp:taxon-name-part></tp:taxon-name></italic> Kocot &amp; Todt, 2014</td><td rowspan="1" colspan="1">San Juan Channel (Northeast Pacific)</td><td rowspan="1" colspan="1">59</td></tr><tr><td rowspan="1" colspan="1"><italic><tp:taxon-name><tp:taxon-name-part taxon-name-part-type="genus" reg="Hypomenia">Hypomenia</tp:taxon-name-part><tp:taxon-name-part taxon-name-part-type="species" reg="nierstraszi">nierstraszi</tp:taxon-name-part></tp:taxon-name></italic> Van Lummel, 1930</td><td rowspan="1" colspan="1">Gulf of Naples (Mediterranean Sea)</td><td rowspan="1" colspan="1">150–200</td></tr><tr><td rowspan="2" colspan="1"><bold><italic><tp:taxon-name><tp:taxon-name-part taxon-name-part-type="genus" reg="Metamenia">Metamenia</tp:taxon-name-part></tp:taxon-name></italic></bold> Thiele, 1913</td><td rowspan="1" colspan="1"><italic><tp:taxon-name><tp:taxon-name-part taxon-name-part-type="genus" reg="Metamenia">Metamenia</tp:taxon-name-part><tp:taxon-name-part taxon-name-part-type="species" reg="intermedia">intermedia</tp:taxon-name-part></tp:taxon-name></italic> Thiele, 1913</td><td rowspan="1" colspan="1">Gauss Station, David Sea (Southern Ocean)</td><td rowspan="1" colspan="1">293–385</td></tr><tr><td rowspan="1" colspan="1"><italic><tp:taxon-name><tp:taxon-name-part taxon-name-part-type="genus" reg="Metamenia">Metamenia</tp:taxon-name-part><tp:taxon-name-part taxon-name-part-type="species" reg="triglandulata">triglandulata</tp:taxon-name-part></tp:taxon-name></italic> Salvini-Plawen, 1978</td><td rowspan="1" colspan="1">Ross Sea (Southern Ocean)</td><td rowspan="1" colspan="1">342–1610</td></tr><tr><td rowspan="2" colspan="1"><tp:taxon-name><tp:taxon-name-part taxon-name-part-type="subfamily">Halomeniinae</tp:taxon-name-part></tp:taxon-name> Salvini-Plawen, 1978</td><td rowspan="1" colspan="1"><bold><italic><tp:taxon-name><tp:taxon-name-part taxon-name-part-type="genus" reg="Halomenia">Halomenia</tp:taxon-name-part></tp:taxon-name></italic></bold> Heath, 1911</td><td rowspan="1" colspan="1"><italic><tp:taxon-name><tp:taxon-name-part taxon-name-part-type="genus" reg="Halomenia">Halomenia</tp:taxon-name-part><tp:taxon-name-part taxon-name-part-type="species" reg="gravida">gravida</tp:taxon-name-part></tp:taxon-name></italic> Heath, 1911</td><td rowspan="1" colspan="1">Kuril Islands (Northwest Pacific)</td><td rowspan="1" colspan="1">420</td></tr><tr><td rowspan="1" colspan="1"><bold><italic><tp:taxon-name><tp:taxon-name-part taxon-name-part-type="genus" reg="Forcepimenia">Forcepimenia</tp:taxon-name-part></tp:taxon-name></italic></bold> Salvini-Plawen, 1969</td><td rowspan="1" colspan="1"><italic><tp:taxon-name><tp:taxon-name-part taxon-name-part-type="genus" reg="Forcepimenia">Forcepimenia</tp:taxon-name-part><tp:taxon-name-part taxon-name-part-type="species" reg="protecta">protecta</tp:taxon-name-part></tp:taxon-name></italic> Salvini-Plawen, 1969</td><td rowspan="1" colspan="1">Red Sea and Gulf of Aden</td><td rowspan="1" colspan="1">30</td></tr><tr><td rowspan="2" colspan="1"><tp:taxon-name><tp:taxon-name-part taxon-name-part-type="subfamily">Unciherpiinae</tp:taxon-name-part></tp:taxon-name> Garcia-Alvarez, Urgorri &amp; Salvini-Plawen, 2001</td><td rowspan="1" colspan="1"><bold><italic><tp:taxon-name><tp:taxon-name-part taxon-name-part-type="genus" reg="Uncimenia">Uncimenia</tp:taxon-name-part></tp:taxon-name></italic></bold> Nierstrasz, 1903</td><td rowspan="1" colspan="1"><italic><tp:taxon-name><tp:taxon-name-part taxon-name-part-type="genus" reg="Uncimenia">Uncimenia</tp:taxon-name-part><tp:taxon-name-part taxon-name-part-type="species" reg="neapolitana">neapolitana</tp:taxon-name-part></tp:taxon-name></italic> Nierstrasz, 1903</td><td rowspan="1" colspan="1">Gulf of Naples (Mediterranean Sea)</td><td rowspan="1" colspan="1">70</td></tr><tr><td rowspan="1" colspan="1"><bold><italic><tp:taxon-name><tp:taxon-name-part taxon-name-part-type="genus" reg="Sialoherpia">Sialoherpia</tp:taxon-name-part></tp:taxon-name></italic></bold> Salvini-Plawen, 1978</td><td rowspan="1" colspan="1"><italic><tp:taxon-name><tp:taxon-name-part taxon-name-part-type="genus" reg="Sialoherpia">Sialoherpia</tp:taxon-name-part><tp:taxon-name-part taxon-name-part-type="species" reg="aculeitecta">aculeitecta</tp:taxon-name-part></tp:taxon-name></italic> Salvini-Plawen, 1978</td><td rowspan="1" colspan="1">Drake Strait</td><td rowspan="1" colspan="1">2782–2827</td></tr><tr><td rowspan="2" colspan="1"><tp:taxon-name><tp:taxon-name-part taxon-name-part-type="subfamily">Scheltemaiinae</tp:taxon-name-part></tp:taxon-name> Pedrouzo, Garcia-Alvarez &amp; Urgorri, 2022</td><td rowspan="2" colspan="1"><bold><italic><tp:taxon-name><tp:taxon-name-part taxon-name-part-type="genus" reg="Scheltemaia">Scheltemaia</tp:taxon-name-part></tp:taxon-name></italic></bold> Salvini-Plawen, 2003</td><td rowspan="1" colspan="1"><italic><tp:taxon-name><tp:taxon-name-part taxon-name-part-type="genus" reg="Scheltemaia">Scheltemaia</tp:taxon-name-part><tp:taxon-name-part taxon-name-part-type="species" reg="mimus">mimus</tp:taxon-name-part></tp:taxon-name></italic> (Scheltema &amp; Schander, 2000)</td><td rowspan="1" colspan="1">Bass Strait (Tasmania)</td><td rowspan="1" colspan="1">140</td></tr><tr><td rowspan="1" colspan="1"><italic><tp:taxon-name><tp:taxon-name-part taxon-name-part-type="genus" reg="Scheltemaia">Scheltemaia</tp:taxon-name-part><tp:taxon-name-part taxon-name-part-type="species" reg="bassensis">bassensis</tp:taxon-name-part></tp:taxon-name></italic> (Scheltema &amp; Schander, 2000)</td><td rowspan="1" colspan="1">Bass Strait (Tasmania)</td><td rowspan="1" colspan="1">70</td></tr></tbody></table></table-wrap><p>Since this new species bears a cuticular keel, the diagnosis of the family, which states the absence of dorsal keel (<xref ref-type="bibr" rid="B75">Scheltema et al. 2012</xref>; <xref ref-type="bibr" rid="B10">Cobo and Kocot 2021</xref>), needs to be amended to: “elongate body with or without keel. Anterior end tapered, posterior end with a finger-like projection. Leaf-shaped scales as most abundant type of sclerite, with oar-shaped (= pallet-shaped) or laminar scales scattered between them. With or without common atrio-buccal cavity. Monoserial radula; teeth with four denticles; two central denticles fused and curved distally; two lateral, curved denticles arising from a rounded base. With or without dorsoterminal sensory organs. With or without copulatory stylets. Without respiratory folds. With seminal vesicles and with or without seminal receptacles.”</p><sec sec-type="﻿Order “Cavibelonia” Salvini-Plawen, 1978" id="SECID0ERLBI"><title>﻿Order “<tp:taxon-name><tp:taxon-name-part taxon-name-part-type="order">Cavibelonia</tp:taxon-name-part></tp:taxon-name>” Salvini-Plawen, 1978</title><p>
                <bold>Family <tp:taxon-name><tp:taxon-name-part taxon-name-part-type="family">Pruvotinidae</tp:taxon-name-part></tp:taxon-name> Heath, 1911</bold>
              </p><p>
                <bold>Subfamily <tp:taxon-name><tp:taxon-name-part taxon-name-part-type="subfamily">Eleutheromeniinae</tp:taxon-name-part></tp:taxon-name> Salvini-Plawen, 1978</bold>
              </p></sec></tp:treatment-sec><tp:treatment-sec><!--Section generated to contain objects referenced in tp:taxon-treatment.--><fig id="F8" position="float" orientation="portrait"><object-id xmlns:xlink="http://www.w3.org/1999/xlink" content-type="doi" xlink:type="simple">10.3897/zookeys.1221.136385.figure8</object-id><object-id xmlns:xlink="http://www.w3.org/1999/xlink" content-type="arpha" xlink:type="simple">E4260B17-793E-5DFD-9303-E79732EB1A29</object-id><label>Figure 8.</label><caption><p>Reconstruction of the internal anatomy of <bold>A</bold><italic><tp:taxon-name><tp:taxon-name-part taxon-name-part-type="genus" reg="Dondersia">Dondersia</tp:taxon-name-part><tp:taxon-name-part taxon-name-part-type="species" reg="tweedtae">tweedtae</tp:taxon-name-part></tp:taxon-name></italic> sp. nov. <bold>B</bold><italic><tp:taxon-name><tp:taxon-name-part taxon-name-part-type="genus" reg="Eleutheromenia">Eleutheromenia</tp:taxon-name-part><tp:taxon-name-part taxon-name-part-type="species" reg="bullescens">bullescens</tp:taxon-name-part></tp:taxon-name></italic> sp. nov. (A anterior reconstruction, B posterior reconstruction). Abbreviations: at – atrium; cg – cerebral ganglia; dg – dorsal gland; fo – foregut; go – gonad; mu – musculature; mc – midgut caecum; mi – midgut; mo – mouth; mtc – mantle cavity; pcd – pericardioducts; pg – pedal gland; pp –pedal pit; re – rectum; rs – radular sac; sp – spawning duct; sc – seminal vesicle; sr – seminal receptacles; vfg – ventrolateral foregut glands. (Drawings based on the manual reconstruction built on the study of serial sections of the holotypes.).</p></caption><graphic xmlns:xlink="http://www.w3.org/1999/xlink" xlink:href="zookeys-1221-401_article-136385__-g008.jpg" position="float" orientation="portrait" xlink:type="simple" id="oo_1210786.jpg"><uri content-type="original_file" xlink:type="simple">https://binary.pensoft.net/fig/1210786</uri></graphic></fig></tp:treatment-sec><ref-list><ref id="B15"><mixed-citation xmlns:xlink="http://www.w3.org/1999/xlink" xlink:type="simple"><person-group><name name-style="western"><surname>García-Álvarez</surname><given-names>O</given-names></name><name name-style="western"><surname>Salvini-Plawen</surname><given-names>L</given-names></name></person-group> (<year>2007</year>) <article-title>Species and diagnosis of the families and genera of <tp:taxon-name><tp:taxon-name-part taxon-name-part-type="class">Solenogastres</tp:taxon-name-part></tp:taxon-name> (<tp:taxon-name><tp:taxon-name-part taxon-name-part-type="phylum">Mollusca</tp:taxon-name-part></tp:taxon-name>).</article-title><source>Iberus</source><volume>25</volume>(<issue>2</issue>): <fpage>73</fpage>–<lpage>143</lpage>.</mixed-citation></ref><ref id="B60"><mixed-citation xmlns:xlink="http://www.w3.org/1999/xlink" xlink:type="simple"><person-group><name name-style="western"><surname>Salvini-Plawen</surname><given-names>L</given-names></name></person-group> (<year>1978</year>) <article-title>Antarktische Und Subantarktische <tp:taxon-name><tp:taxon-name-part taxon-name-part-type="class">Solenogastres</tp:taxon-name-part></tp:taxon-name>. Eine Monographie: 1898–1974.</article-title><source>Zoologica (Stuttgart)</source><volume>128</volume>: <fpage>1</fpage>–<lpage>155</lpage>.</mixed-citation></ref><ref id="B71"><mixed-citation xmlns:xlink="http://www.w3.org/1999/xlink" xlink:type="simple"><person-group><name name-style="western"><surname>Scheltema</surname><given-names>AH</given-names></name></person-group> (<year>1999</year>) <article-title>New eastern Atlantic neomenioid aplacophoran molluscs (<tp:taxon-name><tp:taxon-name-part taxon-name-part-type="order">Neomeniamorpha</tp:taxon-name-part></tp:taxon-name>, <tp:taxon-name><tp:taxon-name-part taxon-name-part-type="class">Aplacophora</tp:taxon-name-part></tp:taxon-name>).</article-title><source>Ophelia</source><volume>51</volume>: <fpage>1</fpage>–<lpage>28</lpage>. <ext-link xlink:href="10.1080/00785326.1999.10409397" ext-link-type="doi" xlink:type="simple">https://doi.org/10.1080/00785326.1999.10409397</ext-link></mixed-citation></ref><ref id="B74"><mixed-citation xmlns:xlink="http://www.w3.org/1999/xlink" xlink:type="simple"><person-group><name name-style="western"><surname>Scheltema</surname><given-names>AH</given-names></name><name name-style="western"><surname>Schander</surname><given-names>C</given-names></name></person-group> (<year>2000</year>) <article-title>Discrimination and phylogeny of solenogaster species through the morphology of hard parts (<tp:taxon-name><tp:taxon-name-part taxon-name-part-type="phylum">Mollusca</tp:taxon-name-part></tp:taxon-name>, <tp:taxon-name><tp:taxon-name-part taxon-name-part-type="class">Aplacophora</tp:taxon-name-part></tp:taxon-name>, <tp:taxon-name><tp:taxon-name-part taxon-name-part-type="subclass">Neomeniomorpha</tp:taxon-name-part></tp:taxon-name>).</article-title><source>Biological Bulletin</source><volume>198</volume>: <fpage>121</fpage>–<lpage>151</lpage>. <ext-link xlink:href="10.2307/1542810" ext-link-type="doi" xlink:type="simple">https://doi.org/10.2307/1542810</ext-link></mixed-citation></ref><ref id="B75"><mixed-citation xmlns:xlink="http://www.w3.org/1999/xlink" xlink:type="simple"><person-group><name name-style="western"><surname>Scheltema</surname><given-names>AH</given-names></name><name name-style="western"><surname>Schander</surname><given-names>C</given-names></name><name name-style="western"><surname>Kocot</surname><given-names>KM</given-names></name></person-group> (<year>2012</year>) <article-title>Hard and soft anatomy in two genera of <tp:taxon-name><tp:taxon-name-part taxon-name-part-type="family">Dondersiidae</tp:taxon-name-part></tp:taxon-name> (<tp:taxon-name><tp:taxon-name-part taxon-name-part-type="phylum">Mollusca</tp:taxon-name-part></tp:taxon-name>, <tp:taxon-name><tp:taxon-name-part taxon-name-part-type="class">Aplacophora</tp:taxon-name-part></tp:taxon-name>, <tp:taxon-name><tp:taxon-name-part taxon-name-part-type="class">Solenogastres</tp:taxon-name-part></tp:taxon-name>).</article-title><source>Biological Bulletin</source><volume>222</volume>(<issue>3</issue>): <fpage>233</fpage>–<lpage>269</lpage>. <ext-link xlink:href="10.1086/BBLv222n3p233" ext-link-type="doi" xlink:type="simple">https://doi.org/10.1086/BBLv222n3p233</ext-link></mixed-citation></ref><ref id="B3"><mixed-citation xmlns:xlink="http://www.w3.org/1999/xlink" xlink:type="simple"><person-group><name name-style="western"><surname>Bergmeier</surname><given-names>FS</given-names></name><name name-style="western"><surname>Haszprunar</surname><given-names>G</given-names></name><name name-style="western"><surname>Todt</surname><given-names>C</given-names></name><name name-style="western"><surname>Jörger</surname><given-names>KM</given-names></name></person-group> (<year>2016</year>) <article-title>Lost in a taxonomic Bermuda Triangle: comparative 3D-microanatomy of cryptic mesopsammic <tp:taxon-name><tp:taxon-name-part taxon-name-part-type="class">Solenogastres</tp:taxon-name-part></tp:taxon-name> (<tp:taxon-name><tp:taxon-name-part taxon-name-part-type="phylum">Mollusca</tp:taxon-name-part></tp:taxon-name>).</article-title><source>Organisms Diversity &amp; Evolution</source><volume>16</volume>: <fpage>613</fpage>–<lpage>639</lpage>. <ext-link xlink:href="10.1007/s13127-016-0266-6" ext-link-type="doi" xlink:type="simple">https://doi.org/10.1007/s13127-016-0266-6</ext-link></mixed-citation></ref><ref id="B5"><mixed-citation xmlns:xlink="http://www.w3.org/1999/xlink" xlink:type="simple"><person-group><name name-style="western"><surname>Bergmeier</surname><given-names>FS</given-names></name><name name-style="western"><surname>Haszprunar</surname><given-names>G</given-names></name><name name-style="western"><surname>Brandt</surname><given-names>A</given-names></name><name name-style="western"><surname>Saito</surname><given-names>H</given-names></name><name name-style="western"><surname>Kano</surname><given-names>Y</given-names></name><name name-style="western"><surname>Jörger</surname><given-names>KM</given-names></name></person-group> (<year>2019</year>) Of basins, plains, and trenches: Systematics and distribution of <tp:taxon-name><tp:taxon-name-part taxon-name-part-type="class">Solenogastres</tp:taxon-name-part></tp:taxon-name> (<tp:taxon-name><tp:taxon-name-part taxon-name-part-type="phylum">Mollusca</tp:taxon-name-part></tp:taxon-name>, <tp:taxon-name><tp:taxon-name-part taxon-name-part-type="class">Aplacophora</tp:taxon-name-part></tp:taxon-name>) in the Northwest Pacific.Progress in Oceanography 178: 102187. <ext-link xlink:href="10.1016/j.pocean.2019.102187" ext-link-type="doi" xlink:type="simple">https://doi.org/10.1016/j.pocean.2019.102187</ext-link></mixed-citation></ref><ref id="B87"><mixed-citation xmlns:xlink="http://www.w3.org/1999/xlink" xlink:type="simple"><person-group><name name-style="western"><surname>Yap-Chiongco</surname><given-names>M K</given-names></name><name name-style="western"><surname>Bergmeier</surname><given-names>FS</given-names></name><name name-style="western"><surname>Roberts</surname><given-names>NG</given-names></name><name name-style="western"><surname>Jörger</surname><given-names>KM</given-names></name><name name-style="western"><surname>Kocot</surname><given-names>KM</given-names></name></person-group> (<year>2024</year>) Phylogenomic reconstruction of <tp:taxon-name><tp:taxon-name-part taxon-name-part-type="class">Solenogastres</tp:taxon-name-part></tp:taxon-name> (<tp:taxon-name><tp:taxon-name-part taxon-name-part-type="phylum">Mollusca</tp:taxon-name-part></tp:taxon-name>, <tp:taxon-name><tp:taxon-name-part taxon-name-part-type="class">Aplacophora</tp:taxon-name-part></tp:taxon-name>) informs hypotheses on body size evolution. Molecular Phylogenetics and Evolution 194: 108029. <ext-link xlink:href="10.1016/j.ympev.2024.108029" ext-link-type="doi" xlink:type="simple">https://doi.org/10.1016/j.ympev.2024.108029</ext-link></mixed-citation></ref><ref id="B10"><mixed-citation xmlns:xlink="http://www.w3.org/1999/xlink" xlink:type="simple"><person-group><name name-style="western"><surname>Cobo</surname><given-names>MC</given-names></name><name name-style="western"><surname>Kocot</surname><given-names>KM</given-names></name></person-group> (<year>2021</year>) <article-title>On the diversity of abyssal <tp:taxon-name><tp:taxon-name-part taxon-name-part-type="family">Dondersiidae</tp:taxon-name-part></tp:taxon-name> (<tp:taxon-name><tp:taxon-name-part taxon-name-part-type="phylum">Mollusca</tp:taxon-name-part></tp:taxon-name>: <tp:taxon-name><tp:taxon-name-part taxon-name-part-type="class">Aplacophora</tp:taxon-name-part></tp:taxon-name>) with the description of a new genus, six new species, and a review of the family.</article-title><source>Zootaxa</source><volume>4933</volume>(<issue>1</issue>): <fpage>063</fpage>–<lpage>097</lpage>. <ext-link xlink:href="10.11646/zootaxa.4933.1.3" ext-link-type="doi" xlink:type="simple">https://doi.org/10.11646/zootaxa.4933.1.3</ext-link></mixed-citation></ref><ref id="B31"><mixed-citation xmlns:xlink="http://www.w3.org/1999/xlink" xlink:type="simple"><person-group><name name-style="western"><surname>Hubrecht</surname><given-names>W</given-names></name></person-group> (<year>1888</year>) <italic><tp:taxon-name><tp:taxon-name-part taxon-name-part-type="genus">Dondersia</tp:taxon-name-part><tp:taxon-name-part taxon-name-part-type="species">festiva</tp:taxon-name-part></tp:taxon-name></italic> gen. et spec. nov. Feestbundel aan Franciscus Cornelis Donders op den 27sten. Mei 1888, aangeboden door het Nederlandsch Tijdschrift voor Geneeskunde. F. van Rossen, Amsterdam, 324-339.</mixed-citation></ref><ref id="B35"><mixed-citation xmlns:xlink="http://www.w3.org/1999/xlink" xlink:type="simple"><person-group><name name-style="western"><surname>Klink</surname><given-names>SP</given-names></name><name name-style="western"><surname>Bergmeier</surname><given-names>FS</given-names></name><name name-style="western"><surname>Neusser</surname><given-names>TP</given-names></name><name name-style="western"><surname>Jörger</surname><given-names>KM.</given-names></name></person-group> (<year>2015</year>) <article-title>Stranded on a lonely island: description of <italic><tp:taxon-name><tp:taxon-name-part taxon-name-part-type="genus">Dondersia</tp:taxon-name-part></tp:taxon-name></italic> (?) <italic><tp:taxon-name><tp:taxon-name-part taxon-name-part-type="genus"/><tp:taxon-name-part taxon-name-part-type="species">todtae</tp:taxon-name-part></tp:taxon-name></italic> sp. nov., the first shelf solenogaster (<tp:taxon-name><tp:taxon-name-part taxon-name-part-type="phylum">Mollusca</tp:taxon-name-part></tp:taxon-name>, <tp:taxon-name><tp:taxon-name-part taxon-name-part-type="class">Aplacophora</tp:taxon-name-part></tp:taxon-name>) from the Azores.</article-title><source>Açoreana</source><volume>10</volume>: <fpage>603</fpage>–<lpage>618</lpage>.</mixed-citation></ref></ref-list></tp:taxon-treatment>
