# Supplementary material for: ﻿Autonomous Reef Monitoring Structures (ARMS) as a tool to uncover neglected marine biodiversity: two new Solenogastres (Mollusca, Aplacophora) from the Gulf of Mexico
Source: Zookeys. 2024 Dec 31;1221:401–34. doi: 10.3897/zookeys.1221.136385 (PMC11707519; doi:10.3897/zookeys.1221.136385)
Supplement: XML Treatment for Eleutheromenia bullescens [file zookeys.1221.136385-treatment4.xml]

<!DOCTYPE tp:taxon-treatment
  PUBLIC "-//TaxonX//DTD Taxonomic Treatment Publishing DTD v0 20100105//EN" "tax-treatment-NSO.dtd">
<tp:taxon-treatment xmlns:tp="http://www.plazi.org/taxpub"><tp:treatment-meta><kwd-group><label>Taxon classification</label><kwd>
                <named-content content-type="kingdom">Animalia</named-content>
              </kwd><kwd>
                <named-content content-type="order">Cavibelonia</named-content>
              </kwd><kwd>
                <named-content content-type="family">Pruvotinidae</named-content>
              </kwd></kwd-group><mixed-citation publication-type="journal"><person-group><name><surname>Cobo</surname><given-names>M. Carmen</given-names></name><name><surname>Farris</surname><given-names>William J.</given-names></name><name><surname>Olson</surname><given-names>Chandler J.</given-names></name><name><surname>McLaughlin</surname><given-names>Emily L.</given-names></name><name><surname>Kocot</surname><given-names>Kevin M.</given-names></name></person-group><article-title>﻿Autonomous Reef Monitoring Structures (ARMS) as a tool to uncover neglected marine biodiversity: two new <tp:taxon-name><tp:taxon-name-part taxon-name-part-type="class">Solenogastres</tp:taxon-name-part></tp:taxon-name> (<tp:taxon-name><tp:taxon-name-part taxon-name-part-type="phylum">Mollusca</tp:taxon-name-part></tp:taxon-name>, <tp:taxon-name><tp:taxon-name-part taxon-name-part-type="class">Aplacophora</tp:taxon-name-part></tp:taxon-name>) from the Gulf of Mexico</article-title><source>Zookeys</source><day>31</day><month>12</month><year>2024</year><volume>1221</volume><fpage>401</fpage><lpage>434</lpage><pub-id pub-id-type="doi">10.3897/zookeys.1221.136385</pub-id></mixed-citation></tp:treatment-meta><tp:nomenclature><label>﻿</label><tp:taxon-name>
              <object-id xmlns:xlink="http://www.w3.org/1999/xlink" content-type="arpha" xlink:type="simple">F701C8FF-1D33-55DD-A99F-706E9EE079B3</object-id>
              <tp:taxon-name-part taxon-name-part-type="genus" reg="Eleutheromenia">Eleutheromenia</tp:taxon-name-part>
              <tp:taxon-name-part taxon-name-part-type="species" reg="bullescens">bullescens</tp:taxon-name-part>
              <object-id xmlns:xlink="http://www.w3.org/1999/xlink" content-type="zoobank" xlink:type="simple">https://zoobank.org/B6796295-A389-4B86-80CE-CA4C61C1A5C1</object-id>
            </tp:taxon-name><tp:taxon-authority>Cobo</tp:taxon-authority><tp:taxon-status xmlns:xlink="http://www.w3.org/1999/xlink" xlink:type="simple">sp. nov.</tp:taxon-status></tp:nomenclature><tp:treatment-sec sec-type="material" id="SECID0ENPBI"><title>Examined material.</title><p><bold><italic>Holotype</italic></bold>: SH20192-A (USNM 1718004) Gulf of Mexico. CYCLE 2021 event ID CYCLE_2021_ARMS_01_DIAback: <named-content xmlns:xlink="http://www.w3.org/1999/xlink" content-type="dwc:verbatimCoordinates" xlink:type="simple"><named-content content-type="geo-json" specific-use="{&#34;type&#34;:&#34;Point&#34;,&#34;coordinates&#34;:[-90.701405,28.088295]}" id="NCID0E2PBI" xlink:type="simple">28.088295, -90.701405</named-content></named-content>. 82 m depth. Serial sections (16 slides 5 µm), light microscopy preparation of the sclerites (1 slide); <abbrev xmlns:xlink="http://www.w3.org/1999/xlink" xlink:title="scanning electron microscope" id="ABBRID0EAQBI" xlink:type="simple">SEM</abbrev> stub with sclerites; <abbrev xmlns:xlink="http://www.w3.org/1999/xlink" xlink:title="cytochrome c oxidase subunit I" id="ABBRID0EEQBI" xlink:type="simple">COI</abbrev>, <abbrev xmlns:xlink="http://www.w3.org/1999/xlink" xlink:title="mitochondrial 16S rDNA" id="ABBRID0EIQBI" xlink:type="simple">16S</abbrev>, and <abbrev xmlns:xlink="http://www.w3.org/1999/xlink" xlink:title="cytochrome B" id="ABBRID0EMQBI" xlink:type="simple">CytB</abbrev> Sequences (NCBI PQ246885, PQ249006, and PQ241520, respectively). <bold><italic>Paratype</italic></bold> SH20192-B (USNM 1718005) Gulf of Mexico. 28.088295, -90.701405. 82 m depth. Animal preserved in 95% ethanol.</p></tp:treatment-sec><tp:treatment-sec sec-type="etymology" id="SECID0ETQBI"><title>Derivatio nominis.</title><p>From Latin <italic>bullesco</italic>, <italic>bullescis</italic>, <italic>bullescere</italic>; meaning “to bubble” or “to form bubbles” due to the aspect given by the protrusion of the dorsal keel.</p></tp:treatment-sec><tp:treatment-sec sec-type="diagnosis" id="SECID0E6QBI"><title>Diagnosis.</title><p>Elongate animal (~ 12 mm), light orange with a discontinuous dorsal keel with protrusions as lobes (number variable, protrusions simple or trilobed). Sclerites as hollow acicular spines, with hook-shaped and harpoon-shaped sclerites. Without epidermal papillae. Mouth and atrium partially separated. Atrium with numerous (≤20) single and branched papillae. Distichous radula. Ventrolateral foregut gland of type A / <italic><tp:taxon-name><tp:taxon-name-part taxon-name-part-type="genus" reg="Pararrhopalia">Pararrhopalia</tp:taxon-name-part></tp:taxon-name></italic> type. Foregut with a dorso-pharyngeal papilla gland. With 12 respiratory folds. With abdominal spicules. With one dorsoterminal sensory organ.</p></tp:treatment-sec><tp:treatment-sec sec-type="description" id="SECID0EMRBI"><title>Description.</title><p>Description based on the holotype, external aspect of the paratype also considered. Reconstruction of the internal anatomy (Fig. <xref ref-type="fig" rid="F8">8B, B</xref>’) built from the manual reconstruction based on serial sections of the holotype.</p><p><bold><italic>Habitus</italic>.</bold> Elongate animal (10–12 × 0.5–1 mm), light orange in life (Fig. <xref ref-type="fig" rid="F5">5A, B</xref>), but white after preservation in ethanol (Fig. <xref ref-type="fig" rid="F5">5C</xref>). With a dorsal, discontinuous keel formed by nearly spherical lobes of different sizes. Lobes without organized arrangement, which varies between the holotype and paratype and depending on the degree of extension of the body. Lobes single or grouped as pairs or groups of three.</p><fig id="F5" position="float" orientation="portrait"><object-id xmlns:xlink="http://www.w3.org/1999/xlink" content-type="doi" xlink:type="simple">10.3897/zookeys.1221.136385.figure5</object-id><object-id xmlns:xlink="http://www.w3.org/1999/xlink" content-type="arpha" xlink:type="simple">D6B059EE-A6C4-5436-BE78-8EA0A299D9CB</object-id><label>Figure 5.</label><caption><p>Habitus of <italic><tp:taxon-name><tp:taxon-name-part taxon-name-part-type="genus" reg="Eleutheromenia">Eleutheromenia</tp:taxon-name-part><tp:taxon-name-part taxon-name-part-type="species" reg="bullescens">bullescens</tp:taxon-name-part></tp:taxon-name></italic> sp. nov. <bold>A, A</bold>’ field images of the Holotype (USNM 1718004) <bold>B, B</bold>’ field images of the paratype (USNM 1718005) <bold>C</bold> paratype in 95% ethanol <bold>D</bold> detail of the dorsal lobes in the holotype (decalcified mid-body region). Images were captured using Olympus DSX100 optical microscope (Olympus Corporation, Tokyo, Japan) with anti-halation and fast HDR adjustments; brightness 0016 to 0022, texture 50-71, contrast 36-50. Star indicates the anterior end of the animal. Arrow indicates detached lobes and their “pedunculi.”</p></caption><graphic xmlns:xlink="http://www.w3.org/1999/xlink" xlink:href="zookeys-1221-401_article-136385__-g005.jpg" position="float" orientation="portrait" xlink:type="simple" id="oo_1210783.jpg"><uri content-type="original_file" xlink:type="simple">https://binary.pensoft.net/fig/1210783</uri></graphic></fig><p><bold><italic>Mantle</italic>.</bold> Thin cuticle (18.31–27.6 μm) without distinct papillae and with five main types of hollow acicular sclerites protruding from it (Fig. <xref ref-type="fig" rid="F6">6</xref>): 1) Hook-shaped sclerites (Fig. <xref ref-type="fig" rid="F6">6A–C</xref>; 80–90 × 9–6 µm; the inner part of the hook is 30 µm long) with a small distal protrusion and a short internal region of the hook are particularly abundant in the dorsal region of the body and on the dorsal lobes; 2) Harpoon-shaped sclerites (Fig. <xref ref-type="fig" rid="F6">6A, D</xref>; 200–210 × 8 µm), present all over the body and are the dominant sclerite type in the mid-ventral region, also larger than elsewhere on the body (Fig. <xref ref-type="fig" rid="F6">6E</xref>; 200–300 × 8–10 µm); 3) Very thin and long acicular sclerites (Fig. <xref ref-type="fig" rid="F6">6D, E</xref>; 80–150 × 2 µm), distributed all over the surface of the body, but are less abundant in the dorsal lobes; 4) Acicular sclerites that look almost flat, but are hollow and elliptical in cross-section (Fig. <xref ref-type="fig" rid="F6">6A, D–F</xref>; 100–160 × 10 µm), present all over the body; 5) Slightly curved acicular sclerites of varying length (Fig. <xref ref-type="fig" rid="F6">6A, F</xref>; 80–160 × 6–7 µm), present all over the body. With knife-shaped scales characteristic of the pedal groove.</p><fig id="F6" position="float" orientation="portrait"><object-id xmlns:xlink="http://www.w3.org/1999/xlink" content-type="doi" xlink:type="simple">10.3897/zookeys.1221.136385.figure6</object-id><object-id xmlns:xlink="http://www.w3.org/1999/xlink" content-type="arpha" xlink:type="simple">82178575-5D0C-5FDA-8FA0-B259837FA5F7</object-id><label>Figure 6.</label><caption><p><abbrev xmlns:xlink="http://www.w3.org/1999/xlink" xlink:title="scanning electron microscope" id="ABBRID0EFWBI" xlink:type="simple">SEM</abbrev> images of the sclerites of <italic><tp:taxon-name><tp:taxon-name-part taxon-name-part-type="genus" reg="Eleutheromenia">Eleutheromenia</tp:taxon-name-part><tp:taxon-name-part taxon-name-part-type="species" reg="bullescens">bullescens</tp:taxon-name-part></tp:taxon-name></italic> sp. nov. <bold>A</bold> general view of the sclerites in the dorsal region <bold>B</bold> corresponds with the area in the yellow rectangle in <bold>A</bold> detail of sclerites <bold>C</bold> detail of the hook-shaped sclerites <bold>D</bold> corresponds with area in the blue oval rectangle in <bold>A</bold> detail of harpoon-like sclerites and flat acicular sclerites <bold>E</bold> harpoon-like sclerites in the mid-ventral body region <bold>F</bold> corresponds with the area in the red triangle in <bold>A</bold> harpoon-like sclerites, slightly curved acicular sclerites and flat acicular sclerites. (Images of the holotype: USNM 1718004).</p></caption><graphic xmlns:xlink="http://www.w3.org/1999/xlink" xlink:href="zookeys-1221-401_article-136385__-g006.jpg" position="float" orientation="portrait" xlink:type="simple" id="oo_1210784.jpg"><uri content-type="original_file" xlink:type="simple">https://binary.pensoft.net/fig/1210784</uri></graphic></fig><p><bold><italic>Pedal groove and mantle cavity</italic>.</bold> Small pedal pit (90 µm long, 16 µm wide, 4–6 µm high). Pedal grove well marked, extending along the entire length of the body, with a single wide triangular pedal fold (Fig. <xref ref-type="fig" rid="F7">7H–L</xref>; <xref ref-type="fig" rid="F5">5</xref>–10 µm wide in the middle region of the fold × 5–12 µm high). Mantle cavity with 12 unbranched respiratory folds (Fig. <xref ref-type="fig" rid="F7">7M, N</xref>).</p><fig id="F7" position="float" orientation="portrait"><object-id xmlns:xlink="http://www.w3.org/1999/xlink" content-type="doi" xlink:type="simple">10.3897/zookeys.1221.136385.figure7</object-id><object-id xmlns:xlink="http://www.w3.org/1999/xlink" content-type="arpha" xlink:type="simple">6220C0C8-BD29-5286-9996-AA28B444F260</object-id><label>Figure 7.</label><caption><p>Sections of <italic><tp:taxon-name><tp:taxon-name-part taxon-name-part-type="genus" reg="Eleutheromenia">Eleutheromenia</tp:taxon-name-part><tp:taxon-name-part taxon-name-part-type="species" reg="bullescens">bullescens</tp:taxon-name-part></tp:taxon-name></italic> sp. nov. <bold>A–G</bold> anterior region <bold>A–C</bold> atrium (detail of the ventral region: muscular groove between mouth and atrium) <bold>D, E</bold> mouth and dorsal gland <bold>F</bold> foregut and dorsal gland <bold>G</bold> ventrolateral foregut glands, radular sac and pedal pit <bold>H</bold> posterior region of the ventrolateral foregut glands, midgut, and detail of the cnidocytes (<bold>I</bold>’) <bold>I</bold> midgut with constrictions <bold>J–N</bold> posterior region <bold>J</bold> paired spawning ducts, seminal vesicles and pericardioducts <bold>K, L</bold> fusion of the rectum, spawning ducts, and mantle cavity <bold>M, N</bold> respiratory folds <bold>O, P</bold> details of the dorsal lobes. Abbreviations: at – atrium; cg – cerebral ganglia; dg – dorsal gland; fo – foregut; mc – midgut caecum; mi – midgut; mo – mouth; mtc – mantle cavity; pcd – pericardioducts; pp –pedal pit; re – rectum; rs – radular sac; sp – spawning duct; sr – seminal receptacles; vfg – ventrolateral foregut glands. (Images of the holotype: USNM 1718004).</p></caption><graphic xmlns:xlink="http://www.w3.org/1999/xlink" xlink:href="zookeys-1221-401_article-136385__-g007.jpg" position="float" orientation="portrait" xlink:type="simple" id="oo_1210785.jpg"><uri content-type="original_file" xlink:type="simple">https://binary.pensoft.net/fig/1210785</uri></graphic></fig><p><bold><italic>Nervous system and sensory organs</italic></bold>. Cerebral ganglion of circular shape in cross section (Fig. <xref ref-type="fig" rid="F7">7B–D</xref>; 35 μm long, 20 to 22 μm wide, 10 to 14 μm high). Atrium (160 μm long, 17 to 34 μm wide, 8 to 10 μm high) with numerous (≤20) single and branched papillae (Fig. <xref ref-type="fig" rid="F7">7A, B</xref>). Without dorsoterminal sensory organ.</p><p><bold><italic>Digestive system</italic>.</bold> Mouth and atrium partially separated (mouth separated from the atrium by a ridge with musculature but without cuticle; Fig. <xref ref-type="fig" rid="F7">7C</xref>). Mouth (Fig. <xref ref-type="fig" rid="F7">7D</xref>) leads to a rounded foregut that enlarges dorsally, where it forms a connection with a dorso-pharyngeal papilla gland (Fig. <xref ref-type="fig" rid="F7">7D–F</xref>). Short radular sac (Figs <xref ref-type="fig" rid="F7">7G</xref>, <xref ref-type="fig" rid="F8">8B</xref>). Ventrolateral foregut glands of type-A (<xref ref-type="bibr" rid="B15">García-Álvarez and Salvini-Plawen 2007</xref>) / <italic><tp:taxon-name><tp:taxon-name-part taxon-name-part-type="genus" reg="Pararrhopalia">Pararrhopalia</tp:taxon-name-part></tp:taxon-name></italic>-type (<xref ref-type="bibr" rid="B24">Handl and Todt 2005</xref> that are very glandular posteriorly (Fig. <xref ref-type="fig" rid="F7">7H</xref>). Radula distichous, formed by hook-shaped teeth (radula broken in the sections so the number of middle denticles, if present, cannot be estimated). Midgut with a dorsal caecum that projects anteriorly above the foregut and dorsal pharyngeal gland (Figs <xref ref-type="fig" rid="F7">7G</xref>, <xref ref-type="fig" rid="F8">8B</xref>) and marked lateral constrictions (Fig. <xref ref-type="fig" rid="F7">7I</xref>). Rectum ends dorsally in the mantle cavity (Fig. <xref ref-type="fig" rid="F7">7L</xref>).</p><p><bold><italic>Gonopericardial system</italic>.</bold> Mature animal. Gonoducts connect with a large pericardium (540 µm long, 40 to 200 µm high). Heart not evident in most of the serial sections. Pericardioducts (340 μm long, 10–20 μm diameter) connect to the posterior end of the pericardium and the mid-posterior spawning duct (Figs <xref ref-type="fig" rid="F7">7J</xref>, <xref ref-type="fig" rid="F8">8B</xref>’). Spawning duct paired in most of its longitude (400 μm), ending as a single tube (160 μm long) in the middle of the mantle cavity (Fig. <xref ref-type="fig" rid="F7">7K, L</xref>). Seminal receptacles attached dorsally to each of the spawning ducts (Fig. <xref ref-type="fig" rid="F7">7J</xref>), posterior to the fusion of the pericardioducts with the spawning ducts (Fig. <xref ref-type="fig" rid="F8">8B</xref>’). Without seminal vesicles. Without copulatory stylets. With abdominal spicules.</p><fig id="F8" position="float" orientation="portrait"><object-id xmlns:xlink="http://www.w3.org/1999/xlink" content-type="doi" xlink:type="simple">10.3897/zookeys.1221.136385.figure8</object-id><object-id xmlns:xlink="http://www.w3.org/1999/xlink" content-type="arpha" xlink:type="simple">E4260B17-793E-5DFD-9303-E79732EB1A29</object-id><label>Figure 8.</label><caption><p>Reconstruction of the internal anatomy of <bold>A</bold><italic><tp:taxon-name><tp:taxon-name-part taxon-name-part-type="genus" reg="Dondersia">Dondersia</tp:taxon-name-part><tp:taxon-name-part taxon-name-part-type="species" reg="tweedtae">tweedtae</tp:taxon-name-part></tp:taxon-name></italic> sp. nov. <bold>B</bold><italic><tp:taxon-name><tp:taxon-name-part taxon-name-part-type="genus" reg="Eleutheromenia">Eleutheromenia</tp:taxon-name-part><tp:taxon-name-part taxon-name-part-type="species" reg="bullescens">bullescens</tp:taxon-name-part></tp:taxon-name></italic> sp. nov. (A anterior reconstruction, B posterior reconstruction). Abbreviations: at – atrium; cg – cerebral ganglia; dg – dorsal gland; fo – foregut; go – gonad; mu – musculature; mc – midgut caecum; mi – midgut; mo – mouth; mtc – mantle cavity; pcd – pericardioducts; pg – pedal gland; pp –pedal pit; re – rectum; rs – radular sac; sp – spawning duct; sc – seminal vesicle; sr – seminal receptacles; vfg – ventrolateral foregut glands. (Drawings based on the manual reconstruction built on the study of serial sections of the holotypes.).</p></caption><graphic xmlns:xlink="http://www.w3.org/1999/xlink" xlink:href="zookeys-1221-401_article-136385__-g008.jpg" position="float" orientation="portrait" xlink:type="simple" id="oo_1210786.jpg"><uri content-type="original_file" xlink:type="simple">https://binary.pensoft.net/fig/1210786</uri></graphic></fig><p><bold><italic>Anatomy of the dorsal keel</italic>.</bold> Dorsal keel consists of a discontinuous series of cuticular lobes. Number of lobes variable among individuals (~ 30 in the holotype and 24 in paratype 1; Fig. <xref ref-type="fig" rid="F5">5A, B</xref>). In living specimens, lobes protrude less from the cuticle when the animal expands the body (Fig. <xref ref-type="fig" rid="F5">5B</xref>’). This and the orientation of the animal makes it difficult to get an exact number of lobes. Concentration of lobes along the body seems uniform in preserved specimens (Fig. <xref ref-type="fig" rid="F5">5C</xref>), but in living specimens the density of lobes is higher in the posterior region of the body (Fig. <xref ref-type="fig" rid="F5">5A, B</xref>). This variation of the dorsal keel in the living specimens and after fixation was already described for <italic><tp:taxon-name><tp:taxon-name-part taxon-name-part-type="genus" reg="Eleutheromenia">Eleutheromenia</tp:taxon-name-part><tp:taxon-name-part taxon-name-part-type="species" reg="sierra">sierra</tp:taxon-name-part></tp:taxon-name></italic> Pruvot, 1890 (<xref ref-type="bibr" rid="B12">Cobo et al. 2024</xref>). The lobes are mostly single in the mid body, but they can occur as pairs or groups of three, especially toward the anterior and posterior ends. In the decalcified animal it was evident that the lobes have a proximal peduncle in connection with the body (Fig. <xref ref-type="fig" rid="F5">5D</xref>). Both in the living and fixed specimens, and after decalcification it was observed that the lobes are easily detached from the body, breaking at the peduncular area (Fig. <xref ref-type="fig" rid="F5">5D</xref>). Histology of the dorsal keel is reminiscent of what has been described for the keel of <italic><tp:taxon-name><tp:taxon-name-part taxon-name-part-type="genus" reg="Eleutheromenia">E.</tp:taxon-name-part><tp:taxon-name-part taxon-name-part-type="species" reg="sierra">sierra</tp:taxon-name-part></tp:taxon-name></italic> (<xref ref-type="bibr" rid="B53">Pruvot 1890</xref>; <xref ref-type="bibr" rid="B64">Salvini-Plawen 2003b</xref>: fig. 11): connection between lobes not evident externally nor in the histological series. study of the lobes under the microscope after decalcification (Fig. <xref ref-type="fig" rid="F5">5D</xref>) revealed that they contain an unidentified material that is in some way connected with the internal organs. Content not easily characterized, although diverse types of cells could be observed (Fig. <xref ref-type="fig" rid="F7">7P</xref>), including one that was tentatively identified as a cnidocyte (Fig. <xref ref-type="fig" rid="F7">7O</xref>).</p></tp:treatment-sec><tp:treatment-sec sec-type="comparisons" id="SECID0EDBCI"><title>Comparisons.</title><p>The presence of hollow sclerites with a hook-shaped distal end is characteristic of two subfamilies within the family <tp:taxon-name><tp:taxon-name-part taxon-name-part-type="family">Pruvotinidae</tp:taxon-name-part></tp:taxon-name>: <tp:taxon-name><tp:taxon-name-part taxon-name-part-type="subfamily">Pruvotininae</tp:taxon-name-part></tp:taxon-name> Heath, 1911 and <tp:taxon-name><tp:taxon-name-part taxon-name-part-type="subfamily">Eleutheromeniinae</tp:taxon-name-part></tp:taxon-name> Salvini-Plawen, 1978 (<xref ref-type="bibr" rid="B15">García-Álvarez and Salvini-Plawen 2007</xref>). The main distinguishing feature between these subfamilies is the presence of a dorso-pharyngeal papilla gland in <tp:taxon-name><tp:taxon-name-part taxon-name-part-type="subfamily">Pruvotininae</tp:taxon-name-part></tp:taxon-name> (<xref ref-type="bibr" rid="B15">García-Álvarez and Salvini-Plawen 2007</xref>; <xref ref-type="bibr" rid="B52">Pedrouzo et al. 2022</xref>). Although several works have shown that some of the diagnostic characters of the family are somehow ambiguous and the group is in need of systematic revision (<xref ref-type="bibr" rid="B15">García-Álvarez and Salvini-Plawen 2007</xref>; <xref ref-type="bibr" rid="B88">Zamarro et al. 2013</xref>; <xref ref-type="bibr" rid="B52">Pedrouzo et al. 2022</xref>; <xref ref-type="bibr" rid="B39">Martinez-Sanjuán 2024</xref>), the presence/absence of the dorso-pharyngeal papilla gland has been considered as a good diagnostic character to distinguish these subfamilies (<xref ref-type="bibr" rid="B12">Cobo et al. 2024</xref>). The new species described here has a dorso-pharyngeal papilla gland, which would place it within <tp:taxon-name><tp:taxon-name-part taxon-name-part-type="subfamily">Pruvotininae</tp:taxon-name-part></tp:taxon-name>.</p><p>The subfamily <tp:taxon-name><tp:taxon-name-part taxon-name-part-type="subfamily">Pruvotininae</tp:taxon-name-part></tp:taxon-name> includes three genera: <italic><tp:taxon-name><tp:taxon-name-part taxon-name-part-type="genus" reg="Pruvotina">Pruvotina</tp:taxon-name-part></tp:taxon-name></italic> Cockerell, 1903; <italic><tp:taxon-name><tp:taxon-name-part taxon-name-part-type="genus" reg="Pararrhopalia">Pararrhopalia</tp:taxon-name-part></tp:taxon-name></italic> Simroth, 1893 and <italic><tp:taxon-name><tp:taxon-name-part taxon-name-part-type="genus" reg="Labidoherpia">Labidoherpia</tp:taxon-name-part></tp:taxon-name></italic> Salvini-Plawen, 1978. Traditionally, these three genera are distinguished by a combination of internal morphological characters including the presence/absence of atrio-buccal cavity (<xref ref-type="bibr" rid="B15">García-Álvarez and Salvini-Plawen 2007</xref>; <xref ref-type="bibr" rid="B88">Zamarro et al. 2013</xref>; <xref ref-type="bibr" rid="B52">Pedrouzo et al. 2022</xref>). Nevertheless, it was recently concluded (<xref ref-type="bibr" rid="B12">Cobo et al. 2024</xref>) that this is not a valid character to differentiate between genera in the subfamily <tp:taxon-name><tp:taxon-name-part taxon-name-part-type="subfamily">Pruvotininae</tp:taxon-name-part></tp:taxon-name>, and that the only apparently reliable defining morphological characteristics among these genera are the respiratory folds and copulatory stylets: respiratory folds are present both <italic><tp:taxon-name><tp:taxon-name-part taxon-name-part-type="genus" reg="Pruvotina">Pruvotina</tp:taxon-name-part></tp:taxon-name></italic> and <italic><tp:taxon-name><tp:taxon-name-part taxon-name-part-type="genus" reg="Labidoherpia">Labidoherpia</tp:taxon-name-part></tp:taxon-name></italic>, but absent in <italic><tp:taxon-name><tp:taxon-name-part taxon-name-part-type="genus" reg="Pararrhopalia">Pararrhopalia</tp:taxon-name-part></tp:taxon-name></italic> (<xref ref-type="bibr" rid="B15">García-Álvarez and Salvini-Plawen 2007</xref>; <xref ref-type="bibr" rid="B52">Pedrouzo et al. 2022</xref>) and <italic><tp:taxon-name><tp:taxon-name-part taxon-name-part-type="genus" reg="Pruvotina">Pruvotina</tp:taxon-name-part></tp:taxon-name></italic> is the only genus in the subfamily that lacks copulatory stylets. The species described here has respiratory folds and lacks copulatory stylets and thus it would be classified as <italic><tp:taxon-name><tp:taxon-name-part taxon-name-part-type="genus" reg="Pruvotina">Pruvotina</tp:taxon-name-part></tp:taxon-name></italic>. However, the results of our phylogenetic analysis (see below and Fig. <xref ref-type="fig" rid="F9">9</xref>) place the new species as the sister taxon to a species of <italic><tp:taxon-name><tp:taxon-name-part taxon-name-part-type="genus" reg="Eleutheromenia">Eleutheromenia</tp:taxon-name-part></tp:taxon-name></italic> Salvini-Plawen, 1967 (<tp:taxon-name><tp:taxon-name-part taxon-name-part-type="subfamily">Eleutheromeniinae</tp:taxon-name-part></tp:taxon-name>) with maximal support and thus a classification of the new species based just on internal morphological characters is called into question.</p><fig id="F9" position="float" orientation="portrait"><object-id xmlns:xlink="http://www.w3.org/1999/xlink" content-type="doi" xlink:type="simple">10.3897/zookeys.1221.136385.figure9</object-id><object-id xmlns:xlink="http://www.w3.org/1999/xlink" content-type="arpha" xlink:type="simple">AE28A10C-33D3-5230-94B4-CF2897F7A11E</object-id><label>Figure 9.</label><caption><p>Maximum likelihood phylogenetic reconstruction based on <abbrev xmlns:xlink="http://www.w3.org/1999/xlink" xlink:title="mitochondrial 16S rDNA" id="ABBRID0EWGCI" xlink:type="simple">16S</abbrev> and <abbrev xmlns:xlink="http://www.w3.org/1999/xlink" xlink:title="cytochrome c oxidase subunit I" id="ABBRID0E1GCI" xlink:type="simple">COI</abbrev> genes showing the position of the new species described in this work. Bootstrap support values are shown.</p></caption><graphic xmlns:xlink="http://www.w3.org/1999/xlink" xlink:href="zookeys-1221-401_article-136385__-g009.jpg" position="float" orientation="portrait" xlink:type="simple" id="oo_1210787.jpg"><uri content-type="original_file" xlink:type="simple">https://binary.pensoft.net/fig/1210787</uri></graphic></fig><p>Externally, the new species resembles <italic><tp:taxon-name><tp:taxon-name-part taxon-name-part-type="genus" reg="Eleutheromenia">Eleutheromenia</tp:taxon-name-part><tp:taxon-name-part taxon-name-part-type="species" reg="sierra">sierra</tp:taxon-name-part></tp:taxon-name></italic> (Pruvot, 1890) due to the lobular dorsal keel (<xref ref-type="bibr" rid="B53">Pruvot 1890</xref>; <xref ref-type="bibr" rid="B66">Salvini-Plawen and Ozturk 2006</xref>; <xref ref-type="bibr" rid="B88">Zamarro et al. 2013</xref>; <xref ref-type="bibr" rid="B12">Cobo et al. 2024</xref>). Prior to the discovery of the species described here, <italic><tp:taxon-name><tp:taxon-name-part taxon-name-part-type="genus" reg="Eleutheromenia">E.</tp:taxon-name-part><tp:taxon-name-part taxon-name-part-type="species" reg="sierra">sierra</tp:taxon-name-part></tp:taxon-name></italic> was the only species within <tp:taxon-name><tp:taxon-name-part taxon-name-part-type="family">Pruvotinidae</tp:taxon-name-part></tp:taxon-name> with a distinct dorsal keel. A subtle dorsal keel has been described for <italic><tp:taxon-name><tp:taxon-name-part taxon-name-part-type="genus" reg="Pruvotina">Pruvotina</tp:taxon-name-part><tp:taxon-name-part taxon-name-part-type="species" reg="peniculata">peniculata</tp:taxon-name-part></tp:taxon-name></italic> Salvini-Plawen, 1978 (<xref ref-type="bibr" rid="B52">Pedrouzo et al. 2022</xref>), but while a slight keel can be seen in the drawings included in the original description of the species (<xref ref-type="bibr" rid="B60">Salvini-Plawen 1978</xref>: figs 129, 130), this character was not apparent in our study of the sections deposited at the Smithsonian National Museum of Natural History (USNM 1604160, 1604162, 1604163, and 1604174). Further, the study of the syntypes of <italic><tp:taxon-name><tp:taxon-name-part taxon-name-part-type="genus" reg="Pruvotina">P.</tp:taxon-name-part><tp:taxon-name-part taxon-name-part-type="species" reg="peniculata">peniculata</tp:taxon-name-part></tp:taxon-name></italic> preserved in ethanol revealed a spiny habitus without a dorsal keel (USNM 749729). Considering the sclerites, the new species has harpoon-shaped hollow acicular sclerites, which is also a characteristic of <italic><tp:taxon-name><tp:taxon-name-part taxon-name-part-type="genus" reg="Eleutheromenia">E.</tp:taxon-name-part><tp:taxon-name-part taxon-name-part-type="species" reg="sierra">sierra</tp:taxon-name-part></tp:taxon-name></italic> (Pruvot, 1890). This sclerite type has been reported just for one of the 16 species of <italic><tp:taxon-name><tp:taxon-name-part taxon-name-part-type="genus" reg="Pruvotina">Pruvotina</tp:taxon-name-part></tp:taxon-name></italic>, <italic><tp:taxon-name><tp:taxon-name-part taxon-name-part-type="genus" reg="Pruvotina">P.</tp:taxon-name-part><tp:taxon-name-part taxon-name-part-type="species" reg="harpagone">harpagone</tp:taxon-name-part></tp:taxon-name></italic> Pedrouzo, Garcia-Alvarez &amp; Urgorri, 2022 (<xref ref-type="bibr" rid="B52">Pedrouzo et al. 2022</xref>). Therefore, considering the external aspect and sclerites along with the results of our molecular phylogenetic analysis, the new species is classified in the subfamily <tp:taxon-name><tp:taxon-name-part taxon-name-part-type="subfamily">Eleutheromeniinae</tp:taxon-name-part></tp:taxon-name>, despite the presence of a dorso-pharyngeal papilla gland.</p><p><tp:taxon-name><tp:taxon-name-part taxon-name-part-type="subfamily">Eleutheromeniinae</tp:taxon-name-part></tp:taxon-name> includes two genera. No radula is present in the monospecific <italic><tp:taxon-name><tp:taxon-name-part taxon-name-part-type="genus" reg="Luitfriedia">Luitfriedia</tp:taxon-name-part></tp:taxon-name></italic> García-Álvarez &amp; Urgorri, 2001 while a distichous radula was described for the two accepted species of <italic><tp:taxon-name><tp:taxon-name-part taxon-name-part-type="genus" reg="Eleutheromenia">Eleutheromenia</tp:taxon-name-part></tp:taxon-name></italic>, supporting placement of the new species in this genus. <italic><tp:taxon-name><tp:taxon-name-part taxon-name-part-type="genus" reg="Eleutheromenia">Eleutheromenia</tp:taxon-name-part><tp:taxon-name-part taxon-name-part-type="species" reg="bullescens">bullescens</tp:taxon-name-part></tp:taxon-name></italic> sp. nov. can be clearly differentiated from the two known species of the genus. The dorsal keel distinguishes it clearly from <italic><tp:taxon-name><tp:taxon-name-part taxon-name-part-type="genus" reg="Eleutheromenia">E.</tp:taxon-name-part><tp:taxon-name-part taxon-name-part-type="species" reg="antarctica">antarctica</tp:taxon-name-part></tp:taxon-name></italic> (Salvini-Plawen, 1978), which lacks a keel. Despite the similarities in their external aspect, <italic><tp:taxon-name><tp:taxon-name-part taxon-name-part-type="genus" reg="Eleutheromenia">E.</tp:taxon-name-part><tp:taxon-name-part taxon-name-part-type="species" reg="bullescens">bullescens</tp:taxon-name-part></tp:taxon-name></italic> sp. nov. can be easily distinguished from <italic><tp:taxon-name><tp:taxon-name-part taxon-name-part-type="genus" reg="Eleutheromenia">E.</tp:taxon-name-part><tp:taxon-name-part taxon-name-part-type="species" reg="sierra">sierra</tp:taxon-name-part></tp:taxon-name></italic>. The new species is orange while <italic><tp:taxon-name><tp:taxon-name-part taxon-name-part-type="genus" reg="Eleutheromenia">E.</tp:taxon-name-part><tp:taxon-name-part taxon-name-part-type="species" reg="sierra">sierra</tp:taxon-name-part></tp:taxon-name></italic> is white to cream when alive (<xref ref-type="bibr" rid="B53">Pruvot 1890</xref>; <xref ref-type="bibr" rid="B12">Cobo et al. 2024</xref>). Moreover, the arrangement of the ≤ 30 lobes in the new species differs from what was described for <italic><tp:taxon-name><tp:taxon-name-part taxon-name-part-type="genus" reg="Eleutheromenia">E.</tp:taxon-name-part><tp:taxon-name-part taxon-name-part-type="species" reg="sierra">sierra</tp:taxon-name-part></tp:taxon-name></italic>, which has ~ 17 single lobes, none of which are grouped, and they are spaced more regularly along the body (<xref ref-type="bibr" rid="B12">Cobo et al. 2024</xref>). Internally, <italic><tp:taxon-name><tp:taxon-name-part taxon-name-part-type="genus" reg="Eleutheromenia">E.</tp:taxon-name-part><tp:taxon-name-part taxon-name-part-type="species" reg="bullescens">bullescens</tp:taxon-name-part></tp:taxon-name></italic> sp. nov. has a dorso-pharyngeal papilla gland and lacks a glandular esophagus, in contrast to <italic><tp:taxon-name><tp:taxon-name-part taxon-name-part-type="genus" reg="Eleutheromenia">E.</tp:taxon-name-part><tp:taxon-name-part taxon-name-part-type="species" reg="sierra">sierra</tp:taxon-name-part></tp:taxon-name></italic> (<xref ref-type="bibr" rid="B60">Salvini-Plawen 1978</xref>; <xref ref-type="bibr" rid="B53">Pruvot 1890</xref>; <xref ref-type="bibr" rid="B52">Pedrouzo et al. 2022</xref>). With the new species included here the distribution of <tp:taxon-name><tp:taxon-name-part taxon-name-part-type="family">Pruvotinidae</tp:taxon-name-part></tp:taxon-name> is extended to the Gulf of Mexico (Table <xref ref-type="table" rid="T3">3</xref>).</p><p>Considering all the above, a thorough re-evaluation of the systematics of <tp:taxon-name><tp:taxon-name-part taxon-name-part-type="family">Pruvotinidae</tp:taxon-name-part></tp:taxon-name> is required. In particular, the generation and analysis of molecular data from already described species seem essential, along with a better characterization of the habitus, sclerites, radula, and digestive glands. The currently accepted classification of the family and diagnoses of the subfamilies and genera, if they prove to represent monophyletic groups, need to be amended, but more research is needed to do this adequately. Given the need for a systematic revision of <tp:taxon-name><tp:taxon-name-part taxon-name-part-type="family">Pruvotinidae</tp:taxon-name-part></tp:taxon-name>, we refrain from formally amending the diagnosis of <tp:taxon-name><tp:taxon-name-part taxon-name-part-type="subfamily">Eleutheromeniinae</tp:taxon-name-part></tp:taxon-name> but note that the presence of a dorso-pharyngeal papilla gland in the new species is contrary to the current diagnosis of the group.</p></tp:treatment-sec><tp:treatment-sec><!--Section generated to contain objects referenced in tp:taxon-treatment.--><table-wrap id="T3" position="float" orientation="portrait"><label>Table 3.</label><caption><p>Species of the families <tp:taxon-name><tp:taxon-name-part taxon-name-part-type="family">Dondersiidae</tp:taxon-name-part></tp:taxon-name> Simroth, 1893 and <tp:taxon-name><tp:taxon-name-part taxon-name-part-type="family">Pruvotinidae</tp:taxon-name-part></tp:taxon-name> Heath, 1911 with their know distributions.</p></caption><table id="TID0EGQCI" rules="all"><tbody><tr><th rowspan="1" colspan="1">Subfamily</th><th rowspan="1" colspan="1">Genus</th><th rowspan="1" colspan="1">Species</th><th rowspan="1" colspan="1">Distribution</th><th rowspan="1" colspan="1">Depth (m)</th></tr><tr><td rowspan="33" colspan="1"><bold><tp:taxon-name><tp:taxon-name-part taxon-name-part-type="family">Dondersiidae</tp:taxon-name-part></tp:taxon-name></bold> Simroth, 1893</td><td rowspan="10" colspan="1"><bold><italic><tp:taxon-name><tp:taxon-name-part taxon-name-part-type="genus" reg="Dondersia">Dondersia</tp:taxon-name-part></tp:taxon-name></italic></bold> Hubrecht, 1888</td><td rowspan="1" colspan="1"><italic><tp:taxon-name><tp:taxon-name-part taxon-name-part-type="genus" reg="Dondersia">Dondersia</tp:taxon-name-part></tp:taxon-name></italic> (?) <italic><tp:taxon-name><tp:taxon-name-part taxon-name-part-type="genus" reg="Dondersia"/><tp:taxon-name-part taxon-name-part-type="species" reg="todtae">todtae</tp:taxon-name-part></tp:taxon-name></italic><xref ref-type="bibr" rid="B35">Klink et al., 2015</xref></td><td rowspan="1" colspan="1">Azores (North Atlantic)</td><td rowspan="1" colspan="1">26</td></tr><tr><td rowspan="1" colspan="1"><italic><tp:taxon-name><tp:taxon-name-part taxon-name-part-type="genus" reg="Dondersia">Dondersia</tp:taxon-name-part><tp:taxon-name-part taxon-name-part-type="species" reg="namibiensis">namibiensis</tp:taxon-name-part></tp:taxon-name></italic> Scheltema, Schander &amp; Kocot, 2012</td><td rowspan="1" colspan="1">Namibia (South Atlantic)</td><td rowspan="1" colspan="1">619–1007</td></tr><tr><td rowspan="1" colspan="1"><italic><tp:taxon-name><tp:taxon-name-part taxon-name-part-type="genus" reg="Dondersia">Dondersia</tp:taxon-name-part><tp:taxon-name-part taxon-name-part-type="species" reg="incali">incali</tp:taxon-name-part></tp:taxon-name></italic> (Scheltema, 1999)</td><td rowspan="1" colspan="1">West European Basin (North Atlantic)</td><td rowspan="1" colspan="1">2091</td></tr><tr><td rowspan="1" colspan="1"><italic><tp:taxon-name><tp:taxon-name-part taxon-name-part-type="genus" reg="Dondersia">Dondersia</tp:taxon-name-part><tp:taxon-name-part taxon-name-part-type="species" reg="cnidevorans">cnidevorans</tp:taxon-name-part></tp:taxon-name></italic> Salvini-Plawen, 1978</td><td rowspan="1" colspan="1">Ross Sea (Southern Ocean)</td><td rowspan="1" colspan="1">659–714</td></tr><tr><td rowspan="1" colspan="1"><italic><tp:taxon-name><tp:taxon-name-part taxon-name-part-type="genus" reg="Dondersia">Dondersia</tp:taxon-name-part><tp:taxon-name-part taxon-name-part-type="species" reg="laminata">laminata</tp:taxon-name-part></tp:taxon-name></italic> Salvini-Plawen, 1978</td><td rowspan="1" colspan="1">Graham Land, Bransfield Strait (Southern Ocean)</td><td rowspan="1" colspan="1">311–426</td></tr><tr><td rowspan="1" colspan="1"><italic><tp:taxon-name><tp:taxon-name-part taxon-name-part-type="genus" reg="Dondersia">Dondersia</tp:taxon-name-part><tp:taxon-name-part taxon-name-part-type="species" reg="stylastericola">stylastericola</tp:taxon-name-part></tp:taxon-name></italic> Salvini-Plawen, 1978</td><td rowspan="1" colspan="1">South Shetland Islands (Southern Ocean)</td><td rowspan="1" colspan="1">300</td></tr><tr><td rowspan="1" colspan="1"><italic><tp:taxon-name><tp:taxon-name-part taxon-name-part-type="genus" reg="Dondersia">Dondersia</tp:taxon-name-part><tp:taxon-name-part taxon-name-part-type="species" reg="annulata">annulata</tp:taxon-name-part></tp:taxon-name></italic> Nierstrasz, 1902</td><td rowspan="1" colspan="1">Bima, Sumbawa (Indo-Pacific)</td><td rowspan="1" colspan="1">55</td></tr><tr><td rowspan="1" colspan="1"><italic><tp:taxon-name><tp:taxon-name-part taxon-name-part-type="genus" reg="Dondersia">Dondersia</tp:taxon-name-part><tp:taxon-name-part taxon-name-part-type="species" reg="festiva">festiva</tp:taxon-name-part></tp:taxon-name></italic> Hubrecht, 1888</td><td rowspan="1" colspan="1">Gulf of Naples. Corsica (Mediterranean Sea)</td><td rowspan="1" colspan="1">60</td></tr><tr><td rowspan="1" colspan="1"><tp:taxon-name><tp:taxon-name-part taxon-name-part-type="genus" reg="Dondersia">Dondersia</tp:taxon-name-part><tp:taxon-name-part taxon-name-part-type="uncertainty-rank">?</tp:taxon-name-part><tp:taxon-name-part taxon-name-part-type="species" reg="foraminosa">foraminosa</tp:taxon-name-part></tp:taxon-name> Cobo &amp; Kocot, 2021</td><td rowspan="1" colspan="1">Brazil Basin (South Atlantic)</td><td rowspan="1" colspan="1">4484.7 - 4503</td></tr><tr><td rowspan="1" colspan="1">
                      <bold><italic><tp:taxon-name><tp:taxon-name-part taxon-name-part-type="genus" reg="Dondersia">Dondersia</tp:taxon-name-part><tp:taxon-name-part taxon-name-part-type="species" reg="tweedtae">tweedtae</tp:taxon-name-part></tp:taxon-name></italic> sp. nov.</bold>
                    </td><td rowspan="1" colspan="1">
                      <bold>Gulf of Mexico</bold>
                    </td><td rowspan="1" colspan="1">
                      <bold>82</bold>
                    </td></tr><tr><td rowspan="1" colspan="1"><bold><italic><tp:taxon-name><tp:taxon-name-part taxon-name-part-type="genus" reg="Heathia">Heathia</tp:taxon-name-part></tp:taxon-name></italic></bold> Thiele, 1913</td><td rowspan="1" colspan="1"><italic><tp:taxon-name><tp:taxon-name-part taxon-name-part-type="genus" reg="Heathia">Heathia</tp:taxon-name-part><tp:taxon-name-part taxon-name-part-type="species" reg="porosa">porosa</tp:taxon-name-part></tp:taxon-name></italic> (Heath, 1911)</td><td rowspan="1" colspan="1">San Diego, California (Northeast Pacific)</td><td rowspan="1" colspan="1">920–990</td></tr><tr><td rowspan="2" colspan="1"><bold><italic><tp:taxon-name><tp:taxon-name-part taxon-name-part-type="genus" reg="Helluoherpia">Helluoherpia</tp:taxon-name-part></tp:taxon-name></italic></bold> Handl &amp; Büchinger, 1996</td><td rowspan="1" colspan="1"><italic><tp:taxon-name><tp:taxon-name-part taxon-name-part-type="genus" reg="Helluoherpia">Helluoherpia</tp:taxon-name-part><tp:taxon-name-part taxon-name-part-type="species" reg="vieiralaneroi">vieiralaneroi</tp:taxon-name-part></tp:taxon-name></italic> Cobo &amp; Kocot, 2021</td><td rowspan="1" colspan="1">Brazil Basin (South Atlantic)</td><td rowspan="1" colspan="1">4484.7-4503</td></tr><tr><td rowspan="1" colspan="1"><italic><tp:taxon-name><tp:taxon-name-part taxon-name-part-type="genus" reg="Helluoherpia">Helluoherpia</tp:taxon-name-part><tp:taxon-name-part taxon-name-part-type="species" reg="aegiri">aegiri</tp:taxon-name-part></tp:taxon-name></italic> Handl &amp; Büchinger, 1996</td><td rowspan="1" colspan="1">Herdlafjord, Bergen. (Norwegian Sea)</td><td rowspan="1" colspan="1">185–250</td></tr><tr><td rowspan="1" colspan="1"><bold><italic><tp:taxon-name><tp:taxon-name-part taxon-name-part-type="genus" reg="Ichthyomenia">Ichthyomenia</tp:taxon-name-part></tp:taxon-name></italic></bold> Pilsbry, 1898</td><td rowspan="1" colspan="1"><italic><tp:taxon-name><tp:taxon-name-part taxon-name-part-type="genus" reg="Ichthyomenia">Ichthyomenia</tp:taxon-name-part><tp:taxon-name-part taxon-name-part-type="species" reg="ichthyodes">ichthyodes</tp:taxon-name-part></tp:taxon-name></italic> (Pruvot, 1890)</td><td rowspan="1" colspan="1">Rousillon, France (Mediterranean Se)</td><td rowspan="1" colspan="1">80</td></tr><tr><td rowspan="1" colspan="1"><bold><italic><tp:taxon-name><tp:taxon-name-part taxon-name-part-type="genus" reg="Inopinatamenia">Inopinatamenia</tp:taxon-name-part></tp:taxon-name></italic></bold> Cobo &amp; Kocot, 2021</td><td rowspan="1" colspan="1"><italic><tp:taxon-name><tp:taxon-name-part taxon-name-part-type="genus" reg="Inopinatamenia">Inopinatamenia</tp:taxon-name-part><tp:taxon-name-part taxon-name-part-type="species" reg="calamitosa">calamitosa</tp:taxon-name-part></tp:taxon-name></italic> Cobo &amp; Kocot, 2021</td><td rowspan="1" colspan="1">Brazil Basin (South Atlantic)</td><td rowspan="1" colspan="1">4484.7-4503</td></tr><tr><td rowspan="3" colspan="1"><bold><italic><tp:taxon-name><tp:taxon-name-part taxon-name-part-type="genus" reg="Lyratoherpia">Lyratoherpia</tp:taxon-name-part></tp:taxon-name></italic></bold> Salvini-Plawen, 1978</td><td rowspan="1" colspan="1"><italic><tp:taxon-name><tp:taxon-name-part taxon-name-part-type="genus" reg="Lyratoherpia">Lyratoherpia</tp:taxon-name-part><tp:taxon-name-part taxon-name-part-type="species" reg="bracteata">bracteata</tp:taxon-name-part></tp:taxon-name></italic> Salvini-Plawen, 1978</td><td rowspan="1" colspan="1">South Sandwich Islands (Southern Ocean)</td><td rowspan="1" colspan="1">148–201</td></tr><tr><td rowspan="1" colspan="1"><italic><tp:taxon-name><tp:taxon-name-part taxon-name-part-type="genus" reg="Lyratoherpia">Lyratoherpia</tp:taxon-name-part><tp:taxon-name-part taxon-name-part-type="species" reg="carinata">carinata</tp:taxon-name-part></tp:taxon-name></italic> Salvini-Plawen, 1978</td><td rowspan="1" colspan="1">Ross Sea (Southern Ocean)</td><td rowspan="1" colspan="1">344–714</td></tr><tr><td rowspan="1" colspan="1"><italic><tp:taxon-name><tp:taxon-name-part taxon-name-part-type="genus" reg="Lyratoherpia">Lyratoherpia</tp:taxon-name-part><tp:taxon-name-part taxon-name-part-type="species" reg="californica">californica</tp:taxon-name-part></tp:taxon-name></italic> (Heath, 1911)</td><td rowspan="1" colspan="1">San Diego, California (Northeast Pacific)</td><td rowspan="1" colspan="1">38–46</td></tr><tr><td rowspan="4" colspan="1"><bold><italic><tp:taxon-name><tp:taxon-name-part taxon-name-part-type="genus" reg="Micromenia">Micromenia</tp:taxon-name-part></tp:taxon-name></italic></bold> Leloup, 1948</td><td rowspan="1" colspan="1"><italic><tp:taxon-name><tp:taxon-name-part taxon-name-part-type="genus" reg="Micromenia">Micromenia</tp:taxon-name-part><tp:taxon-name-part taxon-name-part-type="species" reg="amphiatlantica">amphiatlantica</tp:taxon-name-part></tp:taxon-name></italic> Cobo &amp; Kocot, 2020</td><td rowspan="1" colspan="1">Brazil, Angola, Guinea Basins (South Atlantic)</td><td rowspan="1" colspan="1">5433–5460</td></tr><tr><td rowspan="1" colspan="1"><italic><tp:taxon-name><tp:taxon-name-part taxon-name-part-type="genus" reg="Micromenia">Micromenia</tp:taxon-name-part><tp:taxon-name-part taxon-name-part-type="species" reg="subrubra">subrubra</tp:taxon-name-part></tp:taxon-name></italic> Salvini-Plawen, 2003</td><td rowspan="1" colspan="1">Malta (Mediterranean Sea)</td><td rowspan="1" colspan="1">140</td></tr><tr><td rowspan="1" colspan="1"><italic><tp:taxon-name><tp:taxon-name-part taxon-name-part-type="genus" reg="Micromenia">Micromenia</tp:taxon-name-part><tp:taxon-name-part taxon-name-part-type="species" reg="simplex">simplex</tp:taxon-name-part></tp:taxon-name></italic> Leloup, 1948</td><td rowspan="1" colspan="1">Hope Island, Barents Sea (Artic)</td><td rowspan="1" colspan="1">48</td></tr><tr><td rowspan="1" colspan="1"><italic><tp:taxon-name><tp:taxon-name-part taxon-name-part-type="genus" reg="Micromenia">Micromenia</tp:taxon-name-part><tp:taxon-name-part taxon-name-part-type="species" reg="fodiens">fodiens</tp:taxon-name-part></tp:taxon-name></italic> (Schwabl, 1955)</td><td rowspan="1" colspan="1">Gullmarfjord, Sweeden (North Atlantic)</td><td rowspan="1" colspan="1">40</td></tr><tr><td rowspan="11" colspan="1"><bold><italic><tp:taxon-name><tp:taxon-name-part taxon-name-part-type="genus" reg="Nematomenia">Nematomenia</tp:taxon-name-part></tp:taxon-name></italic></bold> Pruvot, 1890</td><td rowspan="1" colspan="1"><italic><tp:taxon-name><tp:taxon-name-part taxon-name-part-type="genus" reg="Nematomenia">Nematomenia</tp:taxon-name-part><tp:taxon-name-part taxon-name-part-type="species" reg="glacialis">glacialis</tp:taxon-name-part></tp:taxon-name></italic> Thiele, 1913</td><td rowspan="1" colspan="1">Gauss Station, Davis Sea (Southern Ocean)</td><td rowspan="1" colspan="1">385</td></tr><tr><td rowspan="1" colspan="1"><italic><tp:taxon-name><tp:taxon-name-part taxon-name-part-type="genus" reg="Nematomenia">Nematomenia</tp:taxon-name-part><tp:taxon-name-part taxon-name-part-type="species" reg="incirrata">incirrata</tp:taxon-name-part></tp:taxon-name></italic> Salvini-Plawen, 1978</td><td rowspan="1" colspan="1">South Orkney Islands (Southern Ocean)</td><td rowspan="1" colspan="1">298–302</td></tr><tr><td rowspan="1" colspan="1"><italic><tp:taxon-name><tp:taxon-name-part taxon-name-part-type="genus" reg="Nematomenia">Nematomenia</tp:taxon-name-part><tp:taxon-name-part taxon-name-part-type="species" reg="protecta">protecta</tp:taxon-name-part></tp:taxon-name></italic> Thiele, 1913</td><td rowspan="1" colspan="1">Gauss Station, David Sea (Southern Ocean)</td><td rowspan="1" colspan="1">385</td></tr><tr><td rowspan="1" colspan="1"><italic><tp:taxon-name><tp:taxon-name-part taxon-name-part-type="genus" reg="Nematomenia">Nematomenia</tp:taxon-name-part><tp:taxon-name-part taxon-name-part-type="species" reg="ptyalosa">ptyalosa</tp:taxon-name-part></tp:taxon-name></italic> Salvini-Plawen, 1978</td><td rowspan="1" colspan="1">Sandwich Islands (Antarctica) to Tiera de Fuego</td><td rowspan="1" colspan="1">148–210</td></tr><tr><td rowspan="1" colspan="1"><italic><tp:taxon-name><tp:taxon-name-part taxon-name-part-type="genus" reg="Nematomenia">Nematomenia</tp:taxon-name-part><tp:taxon-name-part taxon-name-part-type="species" reg="squamosa">squamosa</tp:taxon-name-part></tp:taxon-name></italic> Thiele, 1913</td><td rowspan="1" colspan="1">Gauss Station, Davis Sea (Southern Ocean)</td><td rowspan="1" colspan="1">385</td></tr><tr><td rowspan="1" colspan="1"><italic><tp:taxon-name><tp:taxon-name-part taxon-name-part-type="genus" reg="Nematomenia">Nematomenia</tp:taxon-name-part><tp:taxon-name-part taxon-name-part-type="species" reg="tegulata">tegulata</tp:taxon-name-part></tp:taxon-name></italic> Salvini-Plawen, 1978</td><td rowspan="1" colspan="1">South Sandwich Islands (Southern Ocean)</td><td rowspan="1" colspan="1">148–201</td></tr><tr><td rowspan="1" colspan="1"><tp:taxon-name><tp:taxon-name-part taxon-name-part-type="genus" reg="Nematomenia">Nematomenia</tp:taxon-name-part><tp:taxon-name-part taxon-name-part-type="uncertainty-rank">?</tp:taxon-name-part><tp:taxon-name-part taxon-name-part-type="species" reg="guineana">guineana</tp:taxon-name-part></tp:taxon-name> Cobo &amp; Kocot, 2021</td><td rowspan="1" colspan="1">Guinea Basin (South Atlantic)</td><td rowspan="1" colspan="1">5142</td></tr><tr><td rowspan="1" colspan="1"><italic><tp:taxon-name><tp:taxon-name-part taxon-name-part-type="genus" reg="Nematomenia">Nematomenia</tp:taxon-name-part><tp:taxon-name-part taxon-name-part-type="species" reg="brasiliensis">brasiliensis</tp:taxon-name-part></tp:taxon-name></italic> Cobo &amp; Kocot, 2021</td><td rowspan="1" colspan="1">Brazil Basin (South Atlantic)</td><td rowspan="1" colspan="1">4500</td></tr><tr><td rowspan="1" colspan="1"><italic><tp:taxon-name><tp:taxon-name-part taxon-name-part-type="genus" reg="Nematomenia">Nematomenia</tp:taxon-name-part><tp:taxon-name-part taxon-name-part-type="species" reg="divae">divae</tp:taxon-name-part></tp:taxon-name></italic> Cobo &amp; Kocot, 2021</td><td rowspan="1" colspan="1">Guinea Basin (South Atlantic)</td><td rowspan="1" colspan="1">5144</td></tr><tr><td rowspan="1" colspan="1"><italic><tp:taxon-name><tp:taxon-name-part taxon-name-part-type="genus" reg="Nematomenia">Nematomenia</tp:taxon-name-part><tp:taxon-name-part taxon-name-part-type="species" reg="platypoda">platypoda</tp:taxon-name-part></tp:taxon-name></italic> (Heath, 1911)</td><td rowspan="1" colspan="1">Aleutian Islands, Bering Sea (North Pacific)</td><td rowspan="1" colspan="1">880</td></tr><tr><td rowspan="1" colspan="1"><italic><tp:taxon-name><tp:taxon-name-part taxon-name-part-type="genus" reg="Nematomenia">Nematomenia</tp:taxon-name-part><tp:taxon-name-part taxon-name-part-type="species" reg="banyulensis">banyulensis</tp:taxon-name-part></tp:taxon-name></italic> (Pruvot, 1890)</td><td rowspan="1" colspan="1">Dalmatia (Mediterranean Sea) to Trondheimsfjord (Norwegian Sea)</td><td rowspan="1" colspan="1">45–300</td></tr><tr><td rowspan="6" colspan="1"><bold><tp:taxon-name><tp:taxon-name-part taxon-name-part-type="family">Dondersiidae</tp:taxon-name-part></tp:taxon-name></bold> Simroth, 1893</td><td rowspan="3" colspan="1"><bold><italic><tp:taxon-name><tp:taxon-name-part taxon-name-part-type="genus" reg="Nematomenia">Nematomenia</tp:taxon-name-part></tp:taxon-name></italic></bold> Pruvot, 1890</td><td rowspan="1" colspan="1"><italic><tp:taxon-name><tp:taxon-name-part taxon-name-part-type="genus" reg="Nematomenia">Nematomenia</tp:taxon-name-part><tp:taxon-name-part taxon-name-part-type="species" reg="corallophila">corallophila</tp:taxon-name-part></tp:taxon-name></italic> (Kowalevsky, 1881)</td><td rowspan="1" colspan="1">Algeria (Mediterranean Sea)</td><td rowspan="1" colspan="1">73–183</td></tr><tr><td rowspan="1" colspan="1"><italic><tp:taxon-name><tp:taxon-name-part taxon-name-part-type="genus" reg="Nematomenia">Nematomenia</tp:taxon-name-part><tp:taxon-name-part taxon-name-part-type="species" reg="flavens">flavens</tp:taxon-name-part></tp:taxon-name></italic> (Pruvot, 1890)</td><td rowspan="1" colspan="1">Banyuls, Costa Brava, Corsica (Mediterranean Sea) to Shetland Islands (North Sea)</td><td rowspan="1" colspan="1">45–167</td></tr><tr><td rowspan="1" colspan="1"><italic><tp:taxon-name><tp:taxon-name-part taxon-name-part-type="genus" reg="Nematomenia">Nematomenia</tp:taxon-name-part><tp:taxon-name-part taxon-name-part-type="species" reg="arctica">arctica</tp:taxon-name-part></tp:taxon-name></italic> Thiele, 1913</td><td rowspan="1" colspan="1">Spitzbergen, Svalbard Archipelago (Artic)</td><td rowspan="1" colspan="1"/></tr><tr><td rowspan="1" colspan="1"><bold><italic><tp:taxon-name><tp:taxon-name-part taxon-name-part-type="genus" reg="Squamatoherpia">Squamatoherpia</tp:taxon-name-part></tp:taxon-name></italic></bold> Büchinger &amp; Handl, 1996</td><td rowspan="1" colspan="1"><italic><tp:taxon-name><tp:taxon-name-part taxon-name-part-type="genus" reg="Squamatoherpia">Squamatoherpia</tp:taxon-name-part><tp:taxon-name-part taxon-name-part-type="species" reg="tricuspidata">tricuspidata</tp:taxon-name-part></tp:taxon-name></italic> Büchinger &amp; Handl, 1996</td><td rowspan="1" colspan="1">Bergen (Norwegian Sea)</td><td rowspan="1" colspan="1">250</td></tr><tr><td rowspan="2" colspan="1"><bold><italic><tp:taxon-name><tp:taxon-name-part taxon-name-part-type="genus" reg="Stylomenia">Stylomenia</tp:taxon-name-part></tp:taxon-name></italic></bold> Pruvot, 1899</td><td rowspan="1" colspan="1"><italic><tp:taxon-name><tp:taxon-name-part taxon-name-part-type="genus" reg="Stylomenia">Stylomenia</tp:taxon-name-part><tp:taxon-name-part taxon-name-part-type="species" reg="salvatori">salvatori</tp:taxon-name-part></tp:taxon-name></italic> Pruvot, 1899</td><td rowspan="1" colspan="1">Banyuls sur Mer (Mediterranean Sea)</td><td rowspan="1" colspan="1">Littoral</td></tr><tr><td rowspan="1" colspan="1"><italic><tp:taxon-name><tp:taxon-name-part taxon-name-part-type="genus" reg="Stylomenia">Stylomenia</tp:taxon-name-part><tp:taxon-name-part taxon-name-part-type="species" reg="sulcodoryata">sulcodoryata</tp:taxon-name-part></tp:taxon-name></italic> Handl &amp; Salvini-Plawen, 2001</td><td rowspan="1" colspan="1">Bergen (Norwegian Sea)</td><td rowspan="1" colspan="1">185</td></tr><tr><td rowspan="22" colspan="1"><tp:taxon-name><tp:taxon-name-part taxon-name-part-type="subfamily">Pruvotininae</tp:taxon-name-part></tp:taxon-name> Heath, 1911</td><td rowspan="16" colspan="1"><bold><italic><tp:taxon-name><tp:taxon-name-part taxon-name-part-type="genus" reg="Pruvotina">Pruvotina</tp:taxon-name-part></tp:taxon-name></italic></bold> Cockerell, 1903</td><td rowspan="1" colspan="1"><italic><tp:taxon-name><tp:taxon-name-part taxon-name-part-type="genus" reg="Pruvotina">Pruvotina</tp:taxon-name-part><tp:taxon-name-part taxon-name-part-type="species" reg="cryophila">cryophila</tp:taxon-name-part></tp:taxon-name></italic> (Pelseneer, 1901)</td><td rowspan="1" colspan="1">Bellinghausen Sea (Southern Ocean)</td><td rowspan="1" colspan="1">342–550</td></tr><tr><td rowspan="1" colspan="1"><italic><tp:taxon-name><tp:taxon-name-part taxon-name-part-type="genus" reg="Pruvotina">Pruvotina</tp:taxon-name-part><tp:taxon-name-part taxon-name-part-type="species" reg="gauszi">gauszi</tp:taxon-name-part></tp:taxon-name></italic> Salvini-Plawen, 1978</td><td rowspan="1" colspan="1">Gauss Station, David Sea (Southern Ocean)</td><td rowspan="1" colspan="1">385</td></tr><tr><td rowspan="1" colspan="1"><italic><tp:taxon-name><tp:taxon-name-part taxon-name-part-type="genus" reg="Pruvotina">Pruvotina</tp:taxon-name-part><tp:taxon-name-part taxon-name-part-type="species" reg="longispinosa">longispinosa</tp:taxon-name-part></tp:taxon-name></italic> Salvini-Plawen, 1978</td><td rowspan="1" colspan="1">Drake Strait, South Sandwich Islands (Southern Ocean)</td><td rowspan="1" colspan="1">64–220/3890?</td></tr><tr><td rowspan="1" colspan="1"><italic><tp:taxon-name><tp:taxon-name-part taxon-name-part-type="genus" reg="Pruvotina">Pruvotina</tp:taxon-name-part><tp:taxon-name-part taxon-name-part-type="species" reg="manifesta">manifesta</tp:taxon-name-part></tp:taxon-name></italic> Zamarro, García-Álvarez &amp; Ugorri, 2013</td><td rowspan="1" colspan="1">Antarctic Peninsula (Southern Ocean)</td><td rowspan="1" colspan="1">254</td></tr><tr><td rowspan="1" colspan="1"><italic><tp:taxon-name><tp:taxon-name-part taxon-name-part-type="genus" reg="Pruvotina">Pruvotina</tp:taxon-name-part><tp:taxon-name-part taxon-name-part-type="species" reg="pallioglandulata">pallioglandulata</tp:taxon-name-part></tp:taxon-name></italic> Salvini-Plawen, 1978</td><td rowspan="1" colspan="1">South Shetland Islands (Southern Ocean)</td><td rowspan="1" colspan="1">210–220</td></tr><tr><td rowspan="1" colspan="1"><italic><tp:taxon-name><tp:taxon-name-part taxon-name-part-type="genus" reg="Pruvotina">Pruvotina</tp:taxon-name-part><tp:taxon-name-part taxon-name-part-type="species" reg="praegnans">praegnans</tp:taxon-name-part></tp:taxon-name></italic> Salvini-Plawen, 1978</td><td rowspan="1" colspan="1">South Sandwich Islands (Southern Ocean)</td><td rowspan="1" colspan="1">148–220</td></tr><tr><td rowspan="1" colspan="1"><italic><tp:taxon-name><tp:taxon-name-part taxon-name-part-type="genus" reg="Pruvotina">Pruvotina</tp:taxon-name-part><tp:taxon-name-part taxon-name-part-type="species" reg="providens">providens</tp:taxon-name-part></tp:taxon-name></italic> Thiele, 1913</td><td rowspan="1" colspan="1">Gauss Station, David Sea (Southern Ocean)</td><td rowspan="1" colspan="1">385</td></tr><tr><td rowspan="1" colspan="1"><italic><tp:taxon-name><tp:taxon-name-part taxon-name-part-type="genus" reg="Pruvotina">Pruvotina</tp:taxon-name-part><tp:taxon-name-part taxon-name-part-type="species" reg="uniperata">uniperata</tp:taxon-name-part></tp:taxon-name></italic> Salvini-Plawen, 1978</td><td rowspan="1" colspan="1">Ross Sea (Southern Ocean)</td><td rowspan="1" colspan="1">210–2306</td></tr><tr><td rowspan="1" colspan="1"><italic><tp:taxon-name><tp:taxon-name-part taxon-name-part-type="genus" reg="Pruvotina">Pruvotina</tp:taxon-name-part><tp:taxon-name-part taxon-name-part-type="species" reg="impexa">impexa</tp:taxon-name-part></tp:taxon-name></italic> (Pruvot, 1890)</td><td rowspan="1" colspan="1">Banyuls sur Mer, Corsica (Mediterranean Sea)</td><td rowspan="1" colspan="1">60–80</td></tr><tr><td rowspan="1" colspan="1"><italic><tp:taxon-name><tp:taxon-name-part taxon-name-part-type="genus" reg="Pruvotina">Pruvotina</tp:taxon-name-part><tp:taxon-name-part taxon-name-part-type="species" reg="artabara">artabara</tp:taxon-name-part></tp:taxon-name></italic> Zamarro, García-Álvarez &amp; Ugorri, 2013</td><td rowspan="1" colspan="1">NW Iberian Peninsula (North Atlantic)</td><td rowspan="1" colspan="1">1132–1191</td></tr><tr><td rowspan="1" colspan="1"><italic><tp:taxon-name><tp:taxon-name-part taxon-name-part-type="genus" reg="Pruvotina">Pruvotina</tp:taxon-name-part><tp:taxon-name-part taxon-name-part-type="species" reg="megathecata">megathecata</tp:taxon-name-part></tp:taxon-name></italic> Salvini-Plawen, 1978</td><td rowspan="1" colspan="1">Tierra de Fuego (South Pacific)</td><td rowspan="1" colspan="1">118–903</td></tr><tr><td rowspan="1" colspan="1"><italic><tp:taxon-name><tp:taxon-name-part taxon-name-part-type="genus" reg="Pruvotina">Pruvotina</tp:taxon-name-part><tp:taxon-name-part taxon-name-part-type="species" reg="peniculata">peniculata</tp:taxon-name-part></tp:taxon-name></italic> Salvini-Plawen, 1978</td><td rowspan="1" colspan="1">Tierra de Fuego (South Pacific)</td><td rowspan="1" colspan="1">119–549</td></tr><tr><td rowspan="1" colspan="1"><italic><tp:taxon-name><tp:taxon-name-part taxon-name-part-type="genus" reg="Pruvotina">Pruvotina</tp:taxon-name-part><tp:taxon-name-part taxon-name-part-type="species" reg="bathyalis">bathyalis</tp:taxon-name-part></tp:taxon-name></italic> Pedrouzo, García-Álvarez &amp; Urgorri, 2022</td><td rowspan="1" colspan="1">NW Iberian Peninsula (North Atlantic)</td><td rowspan="1" colspan="1">566–581</td></tr><tr><td rowspan="1" colspan="1"><italic><tp:taxon-name><tp:taxon-name-part taxon-name-part-type="genus" reg="Pruvotina">Pruvotina</tp:taxon-name-part><tp:taxon-name-part taxon-name-part-type="species" reg="glandulosa">glandulosa</tp:taxon-name-part></tp:taxon-name></italic> Pedrouzo, García-Álvarez &amp; Urgorri, 2022</td><td rowspan="1" colspan="1">NW Iberian Peninsula (North Atlantic)</td><td rowspan="1" colspan="1">980–2516</td></tr><tr><td rowspan="1" colspan="1"><italic><tp:taxon-name><tp:taxon-name-part taxon-name-part-type="genus" reg="Pruvotina">Pruvotina</tp:taxon-name-part><tp:taxon-name-part taxon-name-part-type="species" reg="harpagone">harpagone</tp:taxon-name-part></tp:taxon-name></italic> Pedrouzo, García-Álvarez &amp; Urgorri, 2022</td><td rowspan="1" colspan="1">NW Iberian Peninsula (North Atlantic)</td><td rowspan="1" colspan="1">709–728</td></tr><tr><td rowspan="1" colspan="1"><italic><tp:taxon-name><tp:taxon-name-part taxon-name-part-type="genus" reg="Pruvotina">Pruvotina</tp:taxon-name-part><tp:taxon-name-part taxon-name-part-type="species" reg="zamarroae">zamarroae</tp:taxon-name-part></tp:taxon-name></italic> Pedrouzo, García-Álvarez &amp; Urgorri, 2022</td><td rowspan="1" colspan="1">NW Iberian Peninsula (North Atlantic)</td><td rowspan="1" colspan="1">600</td></tr><tr><td rowspan="3" colspan="1"><bold><italic><tp:taxon-name><tp:taxon-name-part taxon-name-part-type="genus" reg="Pararrhopalia">Pararrhopalia</tp:taxon-name-part></tp:taxon-name></italic></bold> Simroth, 1893</td><td rowspan="1" colspan="1"><italic><tp:taxon-name><tp:taxon-name-part taxon-name-part-type="genus" reg="Pararrhopalia">Pararrhopalia</tp:taxon-name-part><tp:taxon-name-part taxon-name-part-type="species" reg="fasciata">fasciata</tp:taxon-name-part></tp:taxon-name></italic> Salvini-Plawen, 1978</td><td rowspan="1" colspan="1">South Sandwich Islands (Southern Ocean)</td><td rowspan="1" colspan="1">220–240</td></tr><tr><td rowspan="1" colspan="1"><italic><tp:taxon-name><tp:taxon-name-part taxon-name-part-type="genus" reg="Pararrhopalia">Pararrhopalia</tp:taxon-name-part><tp:taxon-name-part taxon-name-part-type="species" reg="pruvoti">pruvoti</tp:taxon-name-part></tp:taxon-name></italic> Simroth, 1893</td><td rowspan="1" colspan="1">Banyuls sur Mer (Mediterranean Sea)</td><td rowspan="1" colspan="1">80–150</td></tr><tr><td rowspan="1" colspan="1"><italic><tp:taxon-name><tp:taxon-name-part taxon-name-part-type="genus" reg="Pararrhopalia">Pararrhopalia</tp:taxon-name-part><tp:taxon-name-part taxon-name-part-type="species" reg="oscari">oscari</tp:taxon-name-part></tp:taxon-name></italic> Pedrouzo &amp; Urgorri, 2022</td><td rowspan="1" colspan="1">NW Iberian Peninsula (North Atlantic)</td><td rowspan="1" colspan="1">438–459</td></tr><tr><td rowspan="3" colspan="1"><bold><italic><tp:taxon-name><tp:taxon-name-part taxon-name-part-type="genus" reg="Labidoherpia">Labidoherpia</tp:taxon-name-part></tp:taxon-name></italic></bold> Thiele, 1903</td><td rowspan="1" colspan="1"><italic><tp:taxon-name><tp:taxon-name-part taxon-name-part-type="genus" reg="Labidoherpia">Labidoherpia</tp:taxon-name-part><tp:taxon-name-part taxon-name-part-type="species" reg="spinosa">spinosa</tp:taxon-name-part></tp:taxon-name></italic> (Thiele, 1913)</td><td rowspan="1" colspan="1">Gauss Station, (Southern Ocean)</td><td rowspan="1" colspan="1">385</td></tr><tr><td rowspan="1" colspan="1"><italic><tp:taxon-name><tp:taxon-name-part taxon-name-part-type="genus" reg="Labidoherpia">Labidoherpia</tp:taxon-name-part><tp:taxon-name-part taxon-name-part-type="species" reg="lucu">lucu</tp:taxon-name-part></tp:taxon-name></italic>s Pedrouzo, García-Álvarez &amp; Urgorri, 2022</td><td rowspan="1" colspan="1">NW Iberian Peninsula (North Atlantic)</td><td rowspan="1" colspan="1">616</td></tr><tr><td rowspan="1" colspan="1"><italic><tp:taxon-name><tp:taxon-name-part taxon-name-part-type="genus" reg="Labidoherpia">Labidoherpia</tp:taxon-name-part><tp:taxon-name-part taxon-name-part-type="species" reg="vitucoi">vitucoi</tp:taxon-name-part></tp:taxon-name></italic> Pedrouzo &amp; García-Álvarez, 2022</td><td rowspan="1" colspan="1">NW Iberian Peninsula (North Atlantic)</td><td rowspan="1" colspan="1">438–459</td></tr><tr><td rowspan="4" colspan="1"><tp:taxon-name><tp:taxon-name-part taxon-name-part-type="subfamily">Eleutheromeniinae</tp:taxon-name-part></tp:taxon-name> Salvini-Plawen, 1978</td><td rowspan="3" colspan="1"><bold><italic><tp:taxon-name><tp:taxon-name-part taxon-name-part-type="genus" reg="Eleutheromenia">Eleutheromenia</tp:taxon-name-part></tp:taxon-name></italic></bold> Salvini-Plawen, 1967</td><td rowspan="1" colspan="1"><italic><tp:taxon-name><tp:taxon-name-part taxon-name-part-type="genus" reg="Eleutheromenia">Eleutheromenia</tp:taxon-name-part><tp:taxon-name-part taxon-name-part-type="species" reg="sierra">sierra</tp:taxon-name-part></tp:taxon-name></italic> (Pruvot, 1890)</td><td rowspan="1" colspan="1">Mediterranean Sea to Norway</td><td rowspan="1" colspan="1">40–610</td></tr><tr><td rowspan="1" colspan="1"><italic><tp:taxon-name><tp:taxon-name-part taxon-name-part-type="genus" reg="Eleutheromenia">Eleutheromenia</tp:taxon-name-part><tp:taxon-name-part taxon-name-part-type="species" reg="antarctica">antarctica</tp:taxon-name-part></tp:taxon-name></italic> Salvini-Plawen, 1978</td><td rowspan="1" colspan="1">Ross Sea (Southern Ocean)</td><td rowspan="1" colspan="1">342–714</td></tr><tr><td rowspan="1" colspan="1">
                      <bold><italic><tp:taxon-name><tp:taxon-name-part taxon-name-part-type="genus" reg="Eleutheromenia">Eleutheromenia</tp:taxon-name-part><tp:taxon-name-part taxon-name-part-type="species" reg="bullescens">bullescens</tp:taxon-name-part></tp:taxon-name></italic> sp. nov.</bold>
                    </td><td rowspan="1" colspan="1">
                      <bold>Gulf of Mexico</bold>
                    </td><td rowspan="1" colspan="1">
                      <bold>82</bold>
                    </td></tr><tr><td rowspan="1" colspan="1"><bold><italic><tp:taxon-name><tp:taxon-name-part taxon-name-part-type="genus" reg="Luitfriedia">Luitfriedia</tp:taxon-name-part></tp:taxon-name></italic></bold> García-Álvarez &amp; Urgorri, 2001</td><td rowspan="1" colspan="1"><italic><tp:taxon-name><tp:taxon-name-part taxon-name-part-type="genus" reg="Luitfriedia">Luitfriedia</tp:taxon-name-part><tp:taxon-name-part taxon-name-part-type="species" reg="minuta">minuta</tp:taxon-name-part></tp:taxon-name></italic> García-Álvarez &amp; Urgorri, 2001</td><td rowspan="1" colspan="1">NW Iberian Peninsula (North Atlantic)</td><td rowspan="1" colspan="1">760–769</td></tr><tr><td rowspan="2" colspan="1"><tp:taxon-name><tp:taxon-name-part taxon-name-part-type="subfamily">Lophomeniinae</tp:taxon-name-part></tp:taxon-name> Salvini-Plawen, 1978</td><td rowspan="2" colspan="1"><bold><italic><tp:taxon-name><tp:taxon-name-part taxon-name-part-type="genus" reg="Lophomenia">Lophomenia</tp:taxon-name-part></tp:taxon-name></italic></bold> Heath, 1911</td><td rowspan="1" colspan="1"><italic><tp:taxon-name><tp:taxon-name-part taxon-name-part-type="genus" reg="Lophomenia">Lophomenia</tp:taxon-name-part><tp:taxon-name-part taxon-name-part-type="species" reg="spiralis">spiralis</tp:taxon-name-part></tp:taxon-name></italic> Heath, 1911</td><td rowspan="1" colspan="1">Nilhau Islands, Hawaii (East Pacific)</td><td rowspan="1" colspan="1">100–1200</td></tr><tr><td rowspan="1" colspan="1"><italic><tp:taxon-name><tp:taxon-name-part taxon-name-part-type="genus" reg="Lophomenia">Lophomenia</tp:taxon-name-part><tp:taxon-name-part taxon-name-part-type="species" reg="dorsocaeca">dorsocaeca</tp:taxon-name-part></tp:taxon-name></italic> Gil-Mansilla, García-Álvarez &amp; Urgorri, 2011</td><td rowspan="1" colspan="1">Angola Basin (South Atlantic)</td><td rowspan="1" colspan="1">5390–5415</td></tr><tr><td rowspan="4" colspan="1"><tp:taxon-name><tp:taxon-name-part taxon-name-part-type="subfamily">Lophomeniinae</tp:taxon-name-part></tp:taxon-name> Salvini-Plawen, 1978</td><td rowspan="2" colspan="1"><bold><italic><tp:taxon-name><tp:taxon-name-part taxon-name-part-type="genus" reg="Hypomenia">Hypomenia</tp:taxon-name-part></tp:taxon-name></italic></bold> van Lummel, 1930</td><td rowspan="1" colspan="1"><italic><tp:taxon-name><tp:taxon-name-part taxon-name-part-type="genus" reg="Hypomenia">Hypomenia</tp:taxon-name-part><tp:taxon-name-part taxon-name-part-type="species" reg="sanjuanensis">sanjuanensis</tp:taxon-name-part></tp:taxon-name></italic> Kocot &amp; Todt, 2014</td><td rowspan="1" colspan="1">San Juan Channel (Northeast Pacific)</td><td rowspan="1" colspan="1">59</td></tr><tr><td rowspan="1" colspan="1"><italic><tp:taxon-name><tp:taxon-name-part taxon-name-part-type="genus" reg="Hypomenia">Hypomenia</tp:taxon-name-part><tp:taxon-name-part taxon-name-part-type="species" reg="nierstraszi">nierstraszi</tp:taxon-name-part></tp:taxon-name></italic> Van Lummel, 1930</td><td rowspan="1" colspan="1">Gulf of Naples (Mediterranean Sea)</td><td rowspan="1" colspan="1">150–200</td></tr><tr><td rowspan="2" colspan="1"><bold><italic><tp:taxon-name><tp:taxon-name-part taxon-name-part-type="genus" reg="Metamenia">Metamenia</tp:taxon-name-part></tp:taxon-name></italic></bold> Thiele, 1913</td><td rowspan="1" colspan="1"><italic><tp:taxon-name><tp:taxon-name-part taxon-name-part-type="genus" reg="Metamenia">Metamenia</tp:taxon-name-part><tp:taxon-name-part taxon-name-part-type="species" reg="intermedia">intermedia</tp:taxon-name-part></tp:taxon-name></italic> Thiele, 1913</td><td rowspan="1" colspan="1">Gauss Station, David Sea (Southern Ocean)</td><td rowspan="1" colspan="1">293–385</td></tr><tr><td rowspan="1" colspan="1"><italic><tp:taxon-name><tp:taxon-name-part taxon-name-part-type="genus" reg="Metamenia">Metamenia</tp:taxon-name-part><tp:taxon-name-part taxon-name-part-type="species" reg="triglandulata">triglandulata</tp:taxon-name-part></tp:taxon-name></italic> Salvini-Plawen, 1978</td><td rowspan="1" colspan="1">Ross Sea (Southern Ocean)</td><td rowspan="1" colspan="1">342–1610</td></tr><tr><td rowspan="2" colspan="1"><tp:taxon-name><tp:taxon-name-part taxon-name-part-type="subfamily">Halomeniinae</tp:taxon-name-part></tp:taxon-name> Salvini-Plawen, 1978</td><td rowspan="1" colspan="1"><bold><italic><tp:taxon-name><tp:taxon-name-part taxon-name-part-type="genus" reg="Halomenia">Halomenia</tp:taxon-name-part></tp:taxon-name></italic></bold> Heath, 1911</td><td rowspan="1" colspan="1"><italic><tp:taxon-name><tp:taxon-name-part taxon-name-part-type="genus" reg="Halomenia">Halomenia</tp:taxon-name-part><tp:taxon-name-part taxon-name-part-type="species" reg="gravida">gravida</tp:taxon-name-part></tp:taxon-name></italic> Heath, 1911</td><td rowspan="1" colspan="1">Kuril Islands (Northwest Pacific)</td><td rowspan="1" colspan="1">420</td></tr><tr><td rowspan="1" colspan="1"><bold><italic><tp:taxon-name><tp:taxon-name-part taxon-name-part-type="genus" reg="Forcepimenia">Forcepimenia</tp:taxon-name-part></tp:taxon-name></italic></bold> Salvini-Plawen, 1969</td><td rowspan="1" colspan="1"><italic><tp:taxon-name><tp:taxon-name-part taxon-name-part-type="genus" reg="Forcepimenia">Forcepimenia</tp:taxon-name-part><tp:taxon-name-part taxon-name-part-type="species" reg="protecta">protecta</tp:taxon-name-part></tp:taxon-name></italic> Salvini-Plawen, 1969</td><td rowspan="1" colspan="1">Red Sea and Gulf of Aden</td><td rowspan="1" colspan="1">30</td></tr><tr><td rowspan="2" colspan="1"><tp:taxon-name><tp:taxon-name-part taxon-name-part-type="subfamily">Unciherpiinae</tp:taxon-name-part></tp:taxon-name> Garcia-Alvarez, Urgorri &amp; Salvini-Plawen, 2001</td><td rowspan="1" colspan="1"><bold><italic><tp:taxon-name><tp:taxon-name-part taxon-name-part-type="genus" reg="Uncimenia">Uncimenia</tp:taxon-name-part></tp:taxon-name></italic></bold> Nierstrasz, 1903</td><td rowspan="1" colspan="1"><italic><tp:taxon-name><tp:taxon-name-part taxon-name-part-type="genus" reg="Uncimenia">Uncimenia</tp:taxon-name-part><tp:taxon-name-part taxon-name-part-type="species" reg="neapolitana">neapolitana</tp:taxon-name-part></tp:taxon-name></italic> Nierstrasz, 1903</td><td rowspan="1" colspan="1">Gulf of Naples (Mediterranean Sea)</td><td rowspan="1" colspan="1">70</td></tr><tr><td rowspan="1" colspan="1"><bold><italic><tp:taxon-name><tp:taxon-name-part taxon-name-part-type="genus" reg="Sialoherpia">Sialoherpia</tp:taxon-name-part></tp:taxon-name></italic></bold> Salvini-Plawen, 1978</td><td rowspan="1" colspan="1"><italic><tp:taxon-name><tp:taxon-name-part taxon-name-part-type="genus" reg="Sialoherpia">Sialoherpia</tp:taxon-name-part><tp:taxon-name-part taxon-name-part-type="species" reg="aculeitecta">aculeitecta</tp:taxon-name-part></tp:taxon-name></italic> Salvini-Plawen, 1978</td><td rowspan="1" colspan="1">Drake Strait</td><td rowspan="1" colspan="1">2782–2827</td></tr><tr><td rowspan="2" colspan="1"><tp:taxon-name><tp:taxon-name-part taxon-name-part-type="subfamily">Scheltemaiinae</tp:taxon-name-part></tp:taxon-name> Pedrouzo, Garcia-Alvarez &amp; Urgorri, 2022</td><td rowspan="2" colspan="1"><bold><italic><tp:taxon-name><tp:taxon-name-part taxon-name-part-type="genus" reg="Scheltemaia">Scheltemaia</tp:taxon-name-part></tp:taxon-name></italic></bold> Salvini-Plawen, 2003</td><td rowspan="1" colspan="1"><italic><tp:taxon-name><tp:taxon-name-part taxon-name-part-type="genus" reg="Scheltemaia">Scheltemaia</tp:taxon-name-part><tp:taxon-name-part taxon-name-part-type="species" reg="mimus">mimus</tp:taxon-name-part></tp:taxon-name></italic> (Scheltema &amp; Schander, 2000)</td><td rowspan="1" colspan="1">Bass Strait (Tasmania)</td><td rowspan="1" colspan="1">140</td></tr><tr><td rowspan="1" colspan="1"><italic><tp:taxon-name><tp:taxon-name-part taxon-name-part-type="genus" reg="Scheltemaia">Scheltemaia</tp:taxon-name-part><tp:taxon-name-part taxon-name-part-type="species" reg="bassensis">bassensis</tp:taxon-name-part></tp:taxon-name></italic> (Scheltema &amp; Schander, 2000)</td><td rowspan="1" colspan="1">Bass Strait (Tasmania)</td><td rowspan="1" colspan="1">70</td></tr></tbody></table></table-wrap></tp:treatment-sec><ref-list><ref id="B15"><mixed-citation xmlns:xlink="http://www.w3.org/1999/xlink" xlink:type="simple"><person-group><name name-style="western"><surname>García-Álvarez</surname><given-names>O</given-names></name><name name-style="western"><surname>Salvini-Plawen</surname><given-names>L</given-names></name></person-group> (<year>2007</year>) <article-title>Species and diagnosis of the families and genera of <tp:taxon-name><tp:taxon-name-part taxon-name-part-type="class">Solenogastres</tp:taxon-name-part></tp:taxon-name> (<tp:taxon-name><tp:taxon-name-part taxon-name-part-type="phylum">Mollusca</tp:taxon-name-part></tp:taxon-name>).</article-title><source>Iberus</source><volume>25</volume>(<issue>2</issue>): <fpage>73</fpage>–<lpage>143</lpage>.</mixed-citation></ref><ref id="B24"><mixed-citation xmlns:xlink="http://www.w3.org/1999/xlink" xlink:type="simple"><person-group><name name-style="western"><surname>Handl</surname><given-names>CH</given-names></name><name name-style="western"><surname>Todt</surname><given-names>C</given-names></name></person-group> (<year>2005</year>) <article-title>Foregut glands of <tp:taxon-name><tp:taxon-name-part taxon-name-part-type="class">Solenogastres</tp:taxon-name-part></tp:taxon-name> (<tp:taxon-name><tp:taxon-name-part taxon-name-part-type="phylum">Mollusca</tp:taxon-name-part></tp:taxon-name>): anatomy and revised terminology.</article-title><source>Journal of Morphology</source><volume>265</volume>(<issue>1</issue>): <fpage>28</fpage>–<lpage>42</lpage>. <ext-link xlink:href="10.1002/jmor.10336" ext-link-type="doi" xlink:type="simple">https://doi.org/10.1002/jmor.10336</ext-link></mixed-citation></ref><ref id="B12"><mixed-citation xmlns:xlink="http://www.w3.org/1999/xlink" xlink:type="simple"><person-group><name name-style="western"><surname>Cobo</surname><given-names>MC</given-names></name><name name-style="western"><surname>Farris</surname><given-names>WJ</given-names></name><name name-style="western"><surname>Kocot</surname><given-names>KM</given-names></name></person-group> (<year>2024</year>) <article-title>New data on the biodiversity of <tp:taxon-name><tp:taxon-name-part taxon-name-part-type="class">Solenogastres</tp:taxon-name-part></tp:taxon-name> (<tp:taxon-name><tp:taxon-name-part taxon-name-part-type="phylum">Mollusca</tp:taxon-name-part></tp:taxon-name>, <tp:taxon-name><tp:taxon-name-part taxon-name-part-type="class">Aplacophora</tp:taxon-name-part></tp:taxon-name>) in the Mediterranean Sea: findings from the program “Our Planet Reviewed” Corsica 2019-2022.</article-title><source>Zoosystema</source><volume>46</volume>(<issue>21</issue>): <fpage>543</fpage>–<lpage>576</lpage>. <ext-link xlink:href="10.5252/zoosystema2024v46a21" ext-link-type="doi" xlink:type="simple">https://doi.org/10.5252/zoosystema2024v46a21</ext-link></mixed-citation></ref><ref id="B53"><mixed-citation xmlns:xlink="http://www.w3.org/1999/xlink" xlink:type="simple"><person-group><name name-style="western"><surname>Pruvot</surname><given-names>G</given-names></name></person-group> (<year>1890</year>) Sur quelques Néoméniées nouvelles de la Méditerranée. Archives de Zoologie Expérimentale et Générale (2)8: notes, [xxi–xxiv].</mixed-citation></ref><ref id="B64"><mixed-citation xmlns:xlink="http://www.w3.org/1999/xlink" xlink:type="simple"><person-group><name name-style="western"><surname>Salvini-Plawen</surname><given-names>L</given-names></name></person-group> (<year>2003b</year>) <article-title>Contributions to West-Mediterranean <tp:taxon-name><tp:taxon-name-part taxon-name-part-type="class">Solenogastres</tp:taxon-name-part></tp:taxon-name> (<tp:taxon-name><tp:taxon-name-part taxon-name-part-type="phylum">Mollusca</tp:taxon-name-part></tp:taxon-name>) with three new species.</article-title><source>Iberus</source><volume>21</volume>(<issue>2</issue>): <fpage>37</fpage>–<lpage>60</lpage>.</mixed-citation></ref><ref id="B52"><mixed-citation xmlns:xlink="http://www.w3.org/1999/xlink" xlink:type="simple"><person-group><name name-style="western"><surname>Pedrouzo</surname><given-names>L</given-names></name><name name-style="western"><surname>García-Álvarez</surname><given-names>Ó</given-names></name><name name-style="western"><surname>Urgorri</surname><given-names>V</given-names></name></person-group> (<year>2022</year>) <article-title>New species of <tp:taxon-name><tp:taxon-name-part taxon-name-part-type="subfamily">Pruvotininae</tp:taxon-name-part></tp:taxon-name> (<tp:taxon-name><tp:taxon-name-part taxon-name-part-type="class">Solenogastres</tp:taxon-name-part></tp:taxon-name>, <tp:taxon-name><tp:taxon-name-part taxon-name-part-type="order">Cavibelonia</tp:taxon-name-part></tp:taxon-name>) from bathyal bottoms off the NW Iberian Peninsula, with a taxonomical discussion about the family <tp:taxon-name><tp:taxon-name-part taxon-name-part-type="family">Pruvotinidae</tp:taxon-name-part></tp:taxon-name>.</article-title><source>Iberus</source><volume>40</volume>(<issue>2</issue>): <fpage>317</fpage>–<lpage>354</lpage>.</mixed-citation></ref><ref id="B88"><mixed-citation xmlns:xlink="http://www.w3.org/1999/xlink" xlink:type="simple"><person-group><name name-style="western"><surname>Zamarro</surname><given-names>M</given-names></name><name name-style="western"><surname>García-Álvarez</surname><given-names>O</given-names></name><name name-style="western"><surname>Urgorri</surname><given-names>V</given-names></name></person-group> (<year>2013</year>) <article-title>Three new species of <tp:taxon-name><tp:taxon-name-part taxon-name-part-type="family">Pruvotinidae</tp:taxon-name-part></tp:taxon-name> (<tp:taxon-name><tp:taxon-name-part taxon-name-part-type="phylum">Mollusca</tp:taxon-name-part></tp:taxon-name>: <tp:taxon-name><tp:taxon-name-part taxon-name-part-type="class">Solenogastres</tp:taxon-name-part></tp:taxon-name>) from Antarctica and NW Spain.</article-title><source>Helgoland Marine Research</source><volume>67</volume>(<issue>3</issue>): <fpage>423</fpage>–<lpage>443</lpage>. <ext-link xlink:href="10.1007/s10152-012-0333-0" ext-link-type="doi" xlink:type="simple">https://doi.org/10.1007/s10152-012-0333-0</ext-link></mixed-citation></ref><ref id="B39"><mixed-citation xmlns:xlink="http://www.w3.org/1999/xlink" xlink:type="simple"><person-group><name name-style="western"><surname>Martinez-Sanjuán</surname><given-names>JM</given-names></name></person-group> (<year>2024</year>) Moluscos solenogastros <tp:taxon-name><tp:taxon-name-part taxon-name-part-type="family">Pruvotinidae</tp:taxon-name-part></tp:taxon-name> de las campañas IceAge: estudio morfoanatómico en 3D y sistemática molecular (Doctoral dissertation, Universidade de Santiago de Compostela).</mixed-citation></ref><ref id="B66"><mixed-citation xmlns:xlink="http://www.w3.org/1999/xlink" xlink:type="simple"><person-group><name name-style="western"><surname>Salvini-Plawen</surname><given-names>L</given-names></name><name name-style="western"><surname>Ozturk</surname><given-names>B</given-names></name></person-group> (<year>2006</year>) <article-title>New records of <tp:taxon-name><tp:taxon-name-part taxon-name-part-type="class">Caudofoveata</tp:taxon-name-part></tp:taxon-name> (<italic><tp:taxon-name><tp:taxon-name-part taxon-name-part-type="genus">Falcidens</tp:taxon-name-part><tp:taxon-name-part taxon-name-part-type="species">gutturosus</tp:taxon-name-part></tp:taxon-name></italic>, <italic><tp:taxon-name><tp:taxon-name-part taxon-name-part-type="genus">Prochaetoderma</tp:taxon-name-part><tp:taxon-name-part taxon-name-part-type="species">raduliferum</tp:taxon-name-part></tp:taxon-name></italic>) and of <tp:taxon-name><tp:taxon-name-part taxon-name-part-type="class">Solenogastres</tp:taxon-name-part></tp:taxon-name> (<italic><tp:taxon-name><tp:taxon-name-part taxon-name-part-type="genus">Eleutheromenia</tp:taxon-name-part><tp:taxon-name-part taxon-name-part-type="species">carinata</tp:taxon-name-part></tp:taxon-name></italic>, spec. nov.) from the eastern Mediterranean Sea (<tp:taxon-name><tp:taxon-name-part taxon-name-part-type="phylum">Mollusca</tp:taxon-name-part></tp:taxon-name>).</article-title><source>Spixiana</source><volume>29</volume>(<issue>3</issue>): <fpage>217</fpage>–<lpage>224</lpage>.</mixed-citation></ref><ref id="B60"><mixed-citation xmlns:xlink="http://www.w3.org/1999/xlink" xlink:type="simple"><person-group><name name-style="western"><surname>Salvini-Plawen</surname><given-names>L</given-names></name></person-group> (<year>1978</year>) <article-title>Antarktische Und Subantarktische <tp:taxon-name><tp:taxon-name-part taxon-name-part-type="class">Solenogastres</tp:taxon-name-part></tp:taxon-name>. Eine Monographie: 1898–1974.</article-title><source>Zoologica (Stuttgart)</source><volume>128</volume>: <fpage>1</fpage>–<lpage>155</lpage>.</mixed-citation></ref><ref id="B35"><mixed-citation xmlns:xlink="http://www.w3.org/1999/xlink" xlink:type="simple"><person-group><name name-style="western"><surname>Klink</surname><given-names>SP</given-names></name><name name-style="western"><surname>Bergmeier</surname><given-names>FS</given-names></name><name name-style="western"><surname>Neusser</surname><given-names>TP</given-names></name><name name-style="western"><surname>Jörger</surname><given-names>KM.</given-names></name></person-group> (<year>2015</year>) <article-title>Stranded on a lonely island: description of <italic><tp:taxon-name><tp:taxon-name-part taxon-name-part-type="genus">Dondersia</tp:taxon-name-part></tp:taxon-name></italic> (?) <italic><tp:taxon-name><tp:taxon-name-part taxon-name-part-type="genus"/><tp:taxon-name-part taxon-name-part-type="species">todtae</tp:taxon-name-part></tp:taxon-name></italic> sp. nov., the first shelf solenogaster (<tp:taxon-name><tp:taxon-name-part taxon-name-part-type="phylum">Mollusca</tp:taxon-name-part></tp:taxon-name>, <tp:taxon-name><tp:taxon-name-part taxon-name-part-type="class">Aplacophora</tp:taxon-name-part></tp:taxon-name>) from the Azores.</article-title><source>Açoreana</source><volume>10</volume>: <fpage>603</fpage>–<lpage>618</lpage>.</mixed-citation></ref></ref-list></tp:taxon-treatment>
